# Supplementary material for: Drought-Tolerant Brassica rapa Shows Rapid Expression of Gene Networks for General Stress Responses and Programmed Cell Death Under Simulated Drought Stress
Source: Plant Mol Biol Report. 2017 May 22;35(4):416–30. doi: 10.1007/s11105-017-1032-4 (PMC5504209; doi:10.1007/s11105-017-1032-4)
Supplement: Supplementary file 2 — (XLSX 3733 kb) [file 11105_2017_1032_MOESM2_ESM.xlsx]

## Sheet: Figure Legend
Table S1. Significantly enriched gene ontology terms (P<0.01) for up-regulated genes in Brassica rapa in the PEG treatment relative to the control treatment. 'Count' is the number of genes in the gene ontology; 'P-value' is the p-value of the Fisher's exact test; 'DS' drought sensitive; 'DT' drought tolerant.
a. Summary statistics of the alignment of the 12 libraries including the samples of the DS and DT genotype, the PEG and control treatment and the three sampling time points.
b. The log2 transformed FPKM (fragments per kilo bases of exons for per million mapped reads) values of the 29,178 genes expressed in at least one of the 12 samples.
c. Significantly enriched gene ontology terms (biological process) commonly identified in the DS and DT genotypes at the 4 h time point
d. Significantly enriched gene ontology terms (biological process) commonly identified in the DS and DT genotypes at the 8 h time point
e. Significantly enriched gene ontology terms (biological process) commonly identified in the DS and DT genotypes at the 12 h time point
f. Significantly enriched gene ontology terms (biological process) uniquely identified in the DS genotype at the 4 h time point
g. Significantly enriched gene ontology terms (biological process) uniquely identified in the DS genotype at the 8 h time point
h. Significantly enriched gene ontology terms (biological process) uniquely identified in the DS genotype at the 12 h time point
i. Significantly enriched gene ontology terms (biological process) uniquely identified in the DT genotype at the 4 h time point
j. Significantly enriched gene ontology terms (biological process) uniquely identified in the DT genotype at the 8 h time point
k. Significantly enriched gene ontology terms (biological process) uniquely identified in the DT genotype at the 12 h time point
l. Significantly enriched gene ontology terms (molecular function) uniquely identified in the DS genotype at the 4 h time point
m. Significantly enriched gene ontology terms (molecular function) uniquely identified in the DS genotype at the 8 h time point
n. Significantly enriched gene ontology terms (molecular function) uniquely identified in the DS genotype at the 12 h time point
o. Significantly enriched gene ontology terms (molecular function) uniquely identified in the DT genotype at the 4 h time point
p. Significantly enriched gene ontology terms (molecular function) uniquely identified in the DT genotype at the 8 h time point
q. Significantly enriched gene ontology terms (molecular function) uniquely identified in the DT genotype at the 12 h time point

## Sheet: Table S1a
Table S1a: Summary statistics of the alignment of the 12 libraries including the samples of the DS and DT genotype, the PEG and control treatment and the three sampling time points.
Run	Library	Accessiona	Treatmentb	Time	Total sequence	First TopHat outcome						Second TopHat outcomec
						Input	mapped left	% mapped left	mapped right	% mapped right	% overall alignment against rRNA	Input	mapped left	% mapped left	mapped right	% mapped right
1	1	DS	Ctrl	4h	2671403	2366641	1327133	56.1	611048	25.8	30.6	1447145	610532	42.2	277216	19.2
1	4	DS	PEG	8h	2051321	1813888	986668	53.8	383746	21.2	27.7	1154059	463855	40.2	171385	14.9
1	7	DT	Ctrl	4h	1744916	1564669	896818	57.3	408254	26.1	16.3	1238828	635362	51.3	280527	22.6
1	10	DT	PEG	8h	3485927	3072174	1801277	58.6	741606	24.1	27.4	1962727	908624	46.3	361030	18.4
2	2	DS	PEG	4h	1396557	1276941	622135	48.7	264616	20.7	12.7	1066961	464071	43.5	189795	17.8
2	5	DS	Ctrl	12h	943962	870361	461882	53.1	187004	21.5	21.8	618882	259909	42	99140	16
2	8	DT	PEG	4h	1700849	1575443	938865	59.6	325882	20.7	13.9	1275868	696000	54.6	230758	18.1
2	11	DT	Ctrl	12h	1402621	1306424	750027	57.4	292585	22.4	15.3	999200	504806	50.5	191830	19.2
3	3	DS	Ctrl	8h	2265721	1925945	1188792	61.7	435261	22.6	31.5	1092230	449157	41.1	146696	13.4
3	6	DS	PEG	12h	3157948	2610535	1537113	58.9	574159	22	33.4	1413950	451142	31.9	141016	10
3	9	DT	Ctrl	8h	2556555	2140570	1463776	68.4	638134	29.8	41.8	968634	366812	37.9	139558	14.4
3	12	DT	PEG	12h	1775324	1477867	1062553	71.9	444508	30.1	44.8	590420	212318	36	76905	13
														43.125		16.4167
		Accessiona	drought-tolerant (DT) and drought-sensitive (DS)
		Treatmentb	MS medium control (Ctrl) and PEG-6000 stressed (PEG) treatments

## Sheet: Table S1b
Table S1b: The log2 transformed FPKM (fragments per kilo bases of exons for per million mapped reads) values of the 29,178 genes expressed in at least one of the 12 samples.
GeneID	DS_4h_Ctrl	DS_4h_PEG	DS_8h_Ctrl	DS_8h_PEG	DS_12h_Ctrl	DS_12h_PEG	DT_4h_Ctrl	DT_4h_PEG	DT_8h_Ctrl	DT_8h_PEG	DT_12h_Ctrl	DT_12h_PEG
Bra000003	3.61006	0	0	2.4114	0	0	3.54855	1.82928	0	3.47199	4.28994	0
Bra000004	0	3.36611	4.41492	3.32265	4.17085	0	2.88209	0	3.77703	3.40735	0	0
Bra000005	1.98358	0	3.45286	0.790722	4.20955	2.87984	1.33748	2.21007	4.22828	1.41789	2.99346	2.03792
Bra000006	5.43194	0	6.71043	3.80434	5.65821	4.92376	4.3702	6.38889	7.26547	5.71599	5.26271	7.0874
Bra000007	0	0	2.07197	0	0	0	0	1.40904	0	0	0	3.24522
Bra000009	5.71947	6.44528	5.74335	6.04453	6.43572	5.23392	6.38887	7.2747	6.99582	6.04316	7.14603	5.20101
Bra000010	0	0	0	0	0	0	0	1.59502	0	0	0	0
Bra000011	2.92394	2.32982	0	3.31482	4.15004	2.40597	3.18465	2.31882	2.75396	2.94584	4.19515	0
Bra000012	1.85251	2.25558	1.90661	1.24549	2.07839	0.33316	0	1.98699	1.68191	-0.715071	0.126656	0
Bra000013	2.17909	2.58216	1.91126	0.250137	1.08304	1.92277	2.118	1.6697	1.68656	1.87455	2.45322	2.49556
Bra000014	0	0	0	0	0	0	0	0	0	-0.568279	0	0
Bra000015	3.45151	1.94927	1.01395	0.936433	1.77063	2.02605	3.9429	3.16306	3.37437	3.37189	2.40209	4.18424
Bra000016	0	0	0	0	0	0	1.14136	1.00571	0	0	0	0
Bra000017	0	0	0	0	0	0	4.34404	0	0	0	0	0
Bra000018	4.67399	4.49555	4.55856	3.80134	2.31518	4.15633	5.02777	4.98579	4.24112	5.61448	6.06	4.31507
Bra000019	1.08902	0	0	0	0	0.571376	2.02777	5.35776	2.91919	0.52701	4.35956	3.73011
Bra000021	1.23257	1.63973	0	0	0	1.71523	0	0	0	0.671583	0	0
Bra000022	0	1.90537	0	0	0	0	0	1.30434	2.32747	0	0	0
Bra000023	2.32807	2.73095	1.79718	2.45815	1.96897	3.22366	1.26699	1.1408	0	1.17522	1.01744	1.38136
Bra000024	2.90453	0	1.05193	0.974324	1.80862	1.06408	0.521433	1.97854	0	2.60268	1.85499	3.2223
Bra000025	0	0	0	0	0	0	0	0	0	0.952744	0	0
Bra000026	0	0	0	0	2.18458	0	0	0.768265	0	0	1.22955	0
Bra000027	0	0	0	0	1.30122	0	0	0	0.904804	0	0	1.71403
Bra000028	3.48963	4.22002	2.95939	1.87859	4.30091	4.29486	3.01325	3.29714	5.32023	4.39017	3.34314	0
Bra000029	1.1968	0	1.66638	1.58684	0	0	0	1.4207	3.02707	0.635541	0	0
Bra000031	2.91443	2.32561	3.96945	0	4.14096	2.39907	4.43791	4.04132	4.74562	3.68187	4.18015	5.88106
Bra000032	5.35295	0	6.40753	5.71008	0	0	4.29277	0	0	4.8606	4.57786	0
Bra000033	0	0	0	0	0	0	0	0	0	-0.603891	0	0
Bra000034	4.23725	4.64369	4.99628	5.62771	4.29347	2.54963	5.78744	5.57715	4.70483	4.7531	4.24484	2.70834
Bra000035	4.06999	2.27093	3.0155	3.3992	3.09419	3.02683	3.39225	4.21742	1.37571	3.14798	3.72796	3.50636
Bra000036	3.6578	4.6522	4.71262	4.04602	4.46914	4.14158	4.40376	3.46438	2.48861	3.90784	4.51028	0
Bra000037	1.23643	3.0542	2.2905	2.85205	3.46229	3.13195	1.5904	3.16478	2.4808	2.89071	2.24788	3.2896
Bra000038	1.19092	3.59789	0	3.58098	0	2.67349	2.71461	0.999812	0	3.08905	1.461	0
Bra000039	0.223423	0	0	0	0	0	0	0	0	0	0.496779	0
Bra000042	3.04602	1.86936	2.9308	1.85013	0	1.94428	2.39972	2.85367	0	0	1.72976	0
Bra000043	0	0	0	0.859962	0	0.949311	0	0	0	-0.0974	0.740729	2.10745
Bra000044	0	0	0	0	0	-0.662871	-1.20391	-0.74418	0	0.287484	0.132577	0
Bra000045	0	0	0	0	0	1.37696	0	1.705	0	-0.668247	0	0
Bra000046	0	0	0	0	0	0	1.14735	2.60241	0	0	1.47862	0
Bra000047	5.45655	5.31611	4.00014	5.76855	6.01978	5.59812	5.53966	5.40976	4.62387	5.73492	5.93805	3.85011
Bra000052	0	3.84384	0	0	0	0	2.78672	1.65359	3.67927	2.87787	3.11439	0
Bra000053	0.657622	1.0626	0	0	0	0	0.596449	1.46839	1.48745	0.0931139	0	0
Bra000054	0	0	0	0	0	0	4.43987	4.64923	0	2.62139	1.86227	4.2374
Bra000055	3.99141	4.69494	3.76021	4.26823	4.51692	4.09398	3.39976	2.91002	3.44249	3.3098	3.56416	2.93006
Bra000056	0	0	0	0	0	2.19965	0	0	0	0	0	0
Bra000057	0	0	0.831099	0	0	0	0	0	0	-0.20401	0	0
Bra000058	0	0	0	0	0	0	1.84817	3.04128	0	1.93121	1.18066	0
Bra000059	0	0	0	0	0	0	0	0	2.74909	0	1.19031	0
Bra000060	2.72394	1.80626	1.87128	3.11603	3.21295	3.20517	3.8003	2.79842	3.23167	3.53677	3.67491	0
Bra000062	4.27767	3.45841	1.3545	3.08565	3.11124	0	2.82427	2.69786	0.714769	1.90283	2.7444	1.52379
Bra000063	0	4.06018	4.11278	0	0	0	4.16516	3.44045	0	3.68378	3.9005	0
Bra000064	5.41223	5.34007	5.52536	2.80431	4.80813	5.0634	4.87465	6.05654	3.82686	5.77733	4.68511	4.37349
Bra000065	0	0	0	0	0	0	0	0	2.93175	0	0	0
Bra000067	0	0	0	0	0	0	0	0.690784	0	0	0	0
Bra000069	0	3.23056	2.29446	3.21618	2.05111	1.30689	0.763836	2.63529	1.65498	1.84637	1.09662	2.46534
Bra000070	1.88546	2.29119	2.3549	1.27644	0	1.36742	1.82424	0	0	0.32217	0	0
Bra000071	2.22642	1.63024	3.01757	2.2038	0	2.2924	1.75026	2.03827	1.05599	1.24501	1.49978	0
Bra000072	0	0	2.22846	2.14626	0	0	0	1.5645	2.58947	1.20225	0	0
Bra000073	3.89851	0	3.784	0	0	3.79986	0	2.11534	0	1.76458	4.16071	0
Bra000074	0	0	0	1.8431	0	0	1.39267	0	0	0	0	0
Bra000075	0	0	0	0	0	0	1.52525	0	0	1.02861	0	3.22963
Bra000077	0	0	0	0	0	1.5879	0	0	1.93569	0	0	0
Bra000079	4.12362	1.36518	4.23116	2.92537	2.18025	3.43848	4.76667	5.80278	3.36993	4.39968	4.38904	2.59863
Bra000080	4.42311	2.96021	4.24115	1.35034	2.19024	3.4485	6.64815	5.89759	5.2544	5.21715	5.75258	4.93061
Bra000081	0.983546	0.386855	2.03767	1.9613	1.20944	1.46431	1.92245	2.60323	3.62035	-0.583649	3.06479	0
Bra000084	3.10657	2.77499	2.25405	3.98325	0	1.26643	3.8664	3.29546	1.61456	1.22079	3.64134	0
Bra000085	4.11105	3.10264	3.16556	3.08634	3.33721	3.59345	3.85715	4.92027	2.94124	3.87112	3.96646	0
Bra000087	1.83258	0	0	0.640001	0	1.72866	0	0	0	0	0.52092	0
Bra000088	4.78483	4.1951	3.83976	4.17245	0	4.85398	2.7234	3.91258	3.61583	4.0362	5.0515	3.42883
Bra000089	5.0891	5.0826	4.29583	5.21496	0	4.3094	3.76472	5.39903	0	2.94537	4.09452	5.14679
Bra000090	0	0	2.55856	1.47942	0	0	2.61273	1.89833	1.91919	3.52702	2.35956	0
Bra000091	0	0	1.53685	0	0	1.54963	1.00608	0.876715	0	0.505169	1.33796	0
Bra000092	4.22988	5.07475	4.59224	4.39954	4.97043	3.48875	3.6833	3.69335	3.2522	4.85693	4.50273	3.06188
Bra000093	2.97374	4.7073	2.44386	0	3.20031	0	0	2.77829	0	2.41997	3.239	3.61879
Bra000094	0	0	0	0.962853	0	1.05256	0.509939	2.70404	1.40087	1.00617	0	0
Bra000096	1.34216	0	0.811413	0.734369	0	0	1.28102	0.15374	0	-0.223765	0	0
Bra000097	0	0	0	3.13945	0	0	0	0	0	0	0	0
Bra000098	2.70716	2.52886	1.59175	2.51248	3.34836	1.60461	0	1.93137	0	2.88234	2.97755	0
Bra000100	2.02739	1.43078	0.496565	2.00508	3.25329	2.09316	2.28821	2.64699	0.856858	1.78226	1.88615	2.66603
Bra000102	4.0041	5.04708	3.62552	5.31276	5.51968	4.31604	4.35792	3.81431	4.24908	4.44052	4.10572	4.05946
Bra000103	0	0	0	0	0	0	0	0.374522	0	-0.00147808	0	2.20314
Bra000105	0.124871	0	0	0	0	0	0	0	0	0	0	0
Bra000108	1.70911	0.111926	2.98557	2.10227	2.51993	1.7746	-0.351967	0.521885	1.53845	1.14113	0.983503	0
Bra000109	0	0	0	0	0	0	0	0	1.1816	0	0	0
Bra000111	2.2447	1.65191	4.03624	1.63458	0	1.72739	3.76837	3.86072	2.07502	3.26876	3.51453	2.88632
Bra000112	1.61782	0	0	2.00623	0	2.10148	3.1414	1.42464	0	2.64508	1.88559	4.26098
Bra000114	4.10792	3.52344	4.03493	4.04301	4.68156	4.38446	4.7984	4.58768	4.11487	4.00571	3.88414	4.57479
Bra000115	4.35205	3.4364	1.49962	3.00566	2.25626	1.51235	5.61274	5.08758	5.03016	4.46772	5.38837	2.67102
Bra000117	2.85261	3.58016	3.78148	3.56561	4.77913	2.33451	4.96133	4.47013	3.68257	4.53707	4.29402	5.07795
Bra000118	4.61782	4.02702	5.08766	4.81358	2.84419	4.68644	6.20029	4.88407	4.44858	5.23004	5.05552	4.84594
Bra000119	0	0	0	0	0	0	0	0	0	0	0	1.29365
Bra000120	5.77149	6.11517	4.71219	5.60845	5.72271	4.66693	6.42413	5.84755	5.27885	5.9743	5.79461	4.98804
Bra000122	2.17041	2.89603	3.80955	0.562924	2.9813	3.45872	1.69426	1.78973	0.99995	1.60384	1.02886	2.80929
Bra000124	3.20256	3.75796	3.96124	3.01032	4.25854	3.3208	2.29346	3.01479	2.86211	2.05056	2.89138	2.67129
Bra000125	0.378434	0	0	0	1.60441	0	0	0	0	0.812663	0	2.0177
Bra000126	3.7537	3.20809	3.27517	3.64057	3.80956	3.17934	4.18571	3.8999	3.41292	3.12984	3.18103	2.63632
Bra000127	2.16764	0	1.63722	1.55779	0	3.23512	0	0	0	0.606177	2.43783	0
Bra000128	0	1.58366	1.06514	0.989342	1.82189	1.66145	0.534978	0.408994	0.425352	0	0	1.23411
Bra000129	0	0	1.948	0.870645	0	0	0.417553	0.289952	3.63034	0	2.33636	0
Bra000130	3.13514	3.65321	3.34119	2.75088	1.77602	1.61555	2.81105	2.36319	2.37947	3.06928	2.40979	2.77316
Bra000131	4.19812	3.2871	0	3.8483	3.1027	2.3607	3.81473	2.68142	3.70734	3.90622	4.72716	0
Bra000132	4.461	2.54581	4.60863	4.52931	3.36524	3.94345	3.88516	4.53314	0	4.89934	5.21674	4.36529
Bra000134	2.78993	1.87242	2.93729	1.85997	2.69399	1.94931	2.40685	0.279281	2.88266	2.70995	3.74072	0
Bra000135	6.25933	6.24298	6.78246	5.47234	6.43183	4.99164	7.72812	7.87425	5.9218	6.28062	7.31918	6.47523
Bra000136	1.73235	2.45596	2.20133	2.12636	2.95812	2.53425	1.99326	2.35355	2.1464	2.20695	2.00793	2.6916
Bra000138	-0.483287	-0.0807515	0	0	2.32751	-0.00290274	0	-0.670236	0	-0.0517221	0	0
Bra000139	0.978584	2.38467	2.44807	1.3693	3.2047	0	2.91735	3.11023	2.80865	3.00082	2.24958	0
Bra000140	1.16189	0	1.63145	0	0	0	1.10061	0.970898	2.99212	0	3.01706	2.80321
Bra000141	0	1.12066	0	0	0	0	2.65433	1.5261	1.54538	2.15129	1.98748	2.35553
Bra000142	0	2.71531	0	0	0	0	0	2.10274	0	0	0	0
Bra000143	2.79352	2.19894	2.26293	1.18475	2.01959	1.27532	3.53968	3.60387	0	3.39965	3.38714	0
Bra000144	10.0387	10.2941	9.57859	9.95147	10.1828	9.27106	9.92609	9.7466	8.92157	9.21695	9.71448	8.07447
Bra000145	2.42592	2.244	1.89506	1.23396	1.06684	1.32159	2.1018	2.82346	2.25532	3.0807	2.43705	0
Bra000147	2.76268	2.16799	1.23208	1.15399	1.98874	1.24443	1.70149	1.57313	0	2.19871	2.61945	2.40282
Bra000149	4.85207	5.40913	4.95887	4.98054	5.36762	4.97113	4.01328	4.91911	4.68191	4.02465	4.53918	3.32209
Bra000150	2.92816	3.86158	3.03471	4.90623	0.984101	5.14569	3.78462	2.74087	2.90953	2.89083	1.61751	2.3965
Bra000151	2.90464	2.72725	3.37429	1.70929	3.54592	2.80254	2.25837	4.71297	4.15007	3.56671	2.58913	0
Bra000152	1.86341	0.682394	2.33265	0	0	0	0	0	1.10804	0	0.551678	0
Bra000153	3.81467	3.34433	3.40947	3.06936	1.58121	0	2.87907	2.1668	2.76984	2.78937	2.62828	2.99447
Bra000154	0	1.88298	2.68595	2.2878	2.12077	1.37556	3.29322	2.51472	2.30926	2.32742	2.16894	0
Bra000155	0.555914	0.960586	0	0.947696	1.78192	1.03735	2.07972	1.36696	1.38567	0.990911	1.82839	0
Bra000156	3.86651	4.55008	3.69826	3.62177	2.87003	2.86192	3.80541	4.04127	1.88864	3.19264	2.91785	2.69785
Bra000157	2.21458	3.94357	1.68417	3.18952	4.02574	2.69719	3.47523	4.41568	2.04486	4.82337	4.94397	4.44105
Bra000158	3.59031	4.16501	4.22957	0.982021	4.13826	0	0	2.40127	0	1.02548	0.862685	2.23003
Bra000159	6.59088	6.64369	5.78478	5.15822	5.99391	5.13459	6.46551	6.16212	5.80436	6.11988	6.98181	4.2933
Bra000160	1.4787	0	0	0	0	0	0	1.87491	1.30841	0	0	0
Bra000161	1.75851	2.1686	2.22846	2.14626	2.98495	0	1.69709	0	0	0	0	0
Bra000162	-1.83833	-0.437023	1.63061	1.36332	2.19476	0.963378	1.27059	1.78323	0.990679	1.05069	1.43765	0.798698
Bra000163	6.23165	6.3917	5.95592	5.48852	5.79496	4.88182	6.95215	7.27281	6.47718	6.91589	6.98973	6.04097
Bra000164	2.59414	0.412532	1.47835	2.40193	0	2.48996	2.27	2.99138	1.83864	3.34895	3.09036	0
Bra000165	0	0	4.94919	0	0	3.64652	0	2.94778	0	0	0	0
Bra000166	0	0.597479	0.662944	0.586203	2.41966	0.674714	0	0.00564431	0	0	0	0
Bra000167	0	0	0	0	0	0	1.38565	2.83967	0	0	1.71576	0
Bra000169	0.945076	2.76244	2.63652	0.753647	0.585934	0.840395	1.88403	2.49529	1.18935	1.37631	2.21999	0
Bra000170	2.81189	4.81721	5.60474	0	4.03888	0	0	0	0	3.85723	4.06818	0
Bra000171	2.20262	4.19243	3.08699	3.33123	3.84367	2.68414	3.87841	3.88796	3.03241	2.6379	2.4749	0
Bra000174	0	0	0	0	0	0	0	0.648962	0	3.08256	0	0
Bra000176	0	0.679271	0.744574	1.66767	0	0	0	0.087069	0	-0.290851	0	0
Bra000177	0	0	2.09557	0	0	0	1.56434	1.4325	0	0	0	0
Bra000178	0	0	0.448066	0	0	0	0	3.11023	0	1.41586	0	0
Bra000179	0.567292	0	0	0	0	2.04874	0.506125	0	0	1.00234	0.839726	1.20696
Bra000181	2.07531	2.06376	1.5445	0.467968	0	0	0	3.20939	0	1.09337	0	0
Bra000182	3.85541	3.35449	2.41799	2.33933	2.17463	3.01556	3.55026	4.03137	4.36353	3.55553	4.09411	2.58917
Bra000183	0	0	0	0	0	0	0	0	1.50376	0	0	0
Bra000184	0	4.21304	0	0	0	0	3.32618	1.60836	4.21863	1.24686	2.06919	0
Bra000186	1.82979	0	0	0	0	0	0	0	0	0	0	0
Bra000187	4.16277	4.72673	3.5445	4.75337	2.88618	3.36352	2.33613	3.27978	1.9048	2.83034	2.34901	3.29899
Bra000188	0	0	0	0	0	0	1.86267	0	0	0	0	0
Bra000190	3.40882	3.39805	4.20002	3.60825	4.63479	3.47502	2.93263	3.67967	3.23848	4.23548	0.681701	4.8555
Bra000191	0	0	0	0	0	0	0	0	0	2.96655	3.73281	0
Bra000193	4.84841	0	5.31934	0	0	3.33723	2.78659	4.22935	3.68139	3.89457	0	4.49981
Bra000194	0	0	0	0	0	0	0	0	0	0	0	3.08939
Bra000196	1.52232	0.926888	1.99163	0	0	1.0037	1.46116	0	1.35205	1.54212	2.37985	0
Bra000197	0.948519	0	1.41799	1.33933	0	0	2.47226	0	0	1.38561	1.21964	0
Bra000198	0	0	2.95418	0	2.12587	2.96672	0	1.70977	1.72977	0	3.17107	0
Bra000199	0	0	0	0	0	2.83888	0	0	0	0	0	0
Bra000200	-0.508791	0.893712	-0.0397196	0	0.717044	0	-0.56985	0.304289	0	-0.0772845	-0.23406	0
Bra000201	3.04967	4.20233	3.38126	1.30546	2.40104	2.3926	3.9886	3.65111	3.0045	2.72241	3.44979	2.81326
Bra000203	2.95847	1.36448	2.42794	3.93421	4.50651	3.02553	0	1.76826	0	0.395622	0	2.59915
Bra000204	6.89288	6.35479	0	7.22162	7.10856	6.39423	0	6.62477	6.7172	5.44943	0	0
Bra000206	0	0	0	0	2.19461	1.4506	0	1.77825	0	0.405709	2.23953	0
Bra000207	3.88549	2.48462	3.54766	3.79049	3.30428	0	3.01688	3.47245	3.49325	0	2.93368	2.71918
Bra000209	1.47984	3.29802	0.364023	3.09516	2.12077	1.96053	2.15572	2.51472	2.30926	2.78685	0.168937	1.53333
Bra000210	0	0	0	0	0	0	0	0	0	3.18871	0	0
Bra000211	4.88223	4.50861	4.22595	4.77702	4.52322	4.2378	4.87999	4.69392	4.12687	5.05309	5.15541	1.93638
Bra000212	0	0	1.18489	0	1.94156	0	0.654326	0	0	0	0.987474	0
Bra000213	0.775725	0	0	2.16881	1.00159	0	2.29961	1.5884	0	1.20793	2.05	1.41402
Bra000214	2.5191	3.93587	0	2.9019	3.74604	3.00636	5.77929	6.12625	5.35153	4.38864	2.77908	4.16806
Bra000215	0.122076	0.525668	2.17624	2.09963	2.348	2.18794	1.06097	2.93414	0	2.1403	0.395666	3.76087
Bra000216	0	0	3.11277	0	0	0	2.5802	3.44045	3.47466	3.09882	0	0
Bra000217	0	-0.336233	0	-0.347771	0	0	0.198746	0.0716391	0	0.693623	0	0
Bra000218	0	0	0	3.7365	0	0	0	0	0	1.80403	3.61419	0
Bra000220	1.13416	0.535715	1.34009	0.943321	1.09689	1.72954	1.07315	2.17054	1.37826	1.30111	1.40989	1.18641
Bra000222	0	0	1.40319	0	0	0	0	0	0	0	0	0
Bra000223	0	0	1.28991	0	0	0	0	0	1.65043	0	1.09209	0
Bra000224	0	0	3.23718	2.15493	0	0	0	0	0	0	2.03402	0
Bra000225	0	0	0	0	0	0	0.620971	0	0	0.117762	0.954226	0
Bra000226	2.77003	1.59201	0	3.57515	4.41126	1.66762	3.44573	3.31591	0	1.62373	2.45517	0
Bra000227	7.75128	7.88968	6.73685	7.02309	6.17085	6.60313	6.68944	6.54599	4.77704	6.83361	6.19829	6.59599
Bra000228	0	0	0	0	0	0	0	0.834436	0	0.46245	0	0
Bra000229	0	0	0.999026	0	1.75572	0	0	0.340836	0	0	0	0
Bra000230	7.47871	6.96199	6.43933	7.21365	7.30284	6.33697	6.79293	6.61698	6.18707	6.29351	7.18282	5.49593
Bra000231	2.03537	1.44169	0	3.0109	0	1.51762	0	2.42985	0	2.79494	3.30614	0
Bra000232	3.42745	3.51211	3.57506	2.49585	2.33167	2.5879	4.04425	4.72211	3.52066	4.00304	4.83541	0
Bra000234	5.93168	5.95858	5.56442	5.72453	6.60124	5.35388	5.84141	5.85442	5.64099	5.73292	5.82782	5.62736
Bra000235	0	0	0	0	0	0	0	1.38595	0	0	1.84693	0
Bra000236	3.5746	3.4285	3.38058	3.47579	3.01185	3.56139	3.55106	3.09498	2.32562	3.42884	2.30299	-0.0362344
Bra000237	0	0	0	0	0	0	1.38569	0.258169	0	1.88134	0	2.08624
Bra000238	4.16201	4.68561	3.96809	3.81014	3.55493	4.2017	4.69434	4.29215	3.32828	4.21972	4.12763	3.55187
Bra000239	3.3698	0	0	0	0	0	0	3.91258	0	1.22886	0	0
Bra000240	2.8214	3.37614	3.12057	3.0447	3.68467	2.71691	4.04983	2.92377	3.94022	3.60692	2.73331	4.09696
Bra000242	6.70797	6.38953	6.2749	6.13088	7.20836	5.67136	7.25383	6.84509	6.63562	6.47597	7.36726	6.83034
Bra000243	0	3.28812	4.33796	4.24657	4.09397	3.35592	0	3.66275	4.70002	2.32863	4.70748	0
Bra000245	2.51144	1.92002	1.98121	4.01578	4.32273	1.9948	1.45009	1.31884	3.92702	0.952744	2.77985	0
Bra000246	2.40584	3.82138	2.87641	2.78955	4.63272	2.89259	2.34416	2.20677	5.238	4.85838	4.25204	0
Bra000247	0	1.13526	0.201508	0.125532	0.958256	0	0	-0.45486	0.561751	0	0	0
Bra000248	0	0	0	0	0	0	0	0	0	0.27984	0	0
Bra000249	2.71839	1.54014	1.60298	3.10864	0	0	2.65713	2.94256	1.96363	0	0	0
Bra000250	0	0	0	0	0	0	0	1.79843	0	0.426082	1.2597	0
Bra000251	3.37192	2.77975	0	2.76134	0	2.85491	2.3106	2.76497	2.20237	2.39698	2.6411	0
Bra000253	2.30691	1.71442	1.77655	1.69657	2.53314	0	3.24561	1.11529	0	2.33144	2.57642	0
Bra000255	0	0	0	0	0	0	0	0	0	3.6406	0	0
Bra000256	0	0	0	0	2.0787	1.33451	0	0	0	0	0	0
Bra000260	4.60774	4.62512	4.24677	4.04542	4.64095	4.04239	4.2746	4.03539	4.08091	3.56308	4.40586	2.83079
Bra000261	1.91216	-0.00712428	0.0593276	-0.0164682	0.816084	0.0706778	2.52917	2.86262	0.419539	0.606935	0.864818	0
Bra000262	1.01446	3.42068	2.48396	2.99005	0	2.49666	3.65367	2.82405	2.84456	2.45197	4.45524	2.65531
Bra000263	5.94797	6.21397	4.68178	5.32986	0	3.1138	5.56426	5.59461	5.04365	6.83745	6.20668	4.27581
Bra000265	6.7553	6.07661	6.77877	5.55008	0	5.65915	8.07199	7.73186	6.85131	8.71899	5.91153	8.30716
Bra000267	2.4398	1.84287	1.90893	2.24781	3.88807	2.33548	2.79375	2.83731	0.684235	1.9877	3.12897	1.49323
Bra000268	7.19373	7.60178	6.92647	7.50208	7.16221	6.84966	6.99491	7.39019	6.14977	6.98209	7.1732	6.51407
Bra000269	0	2.56953	0	0	0	0	2.09482	0	2.98802	0	0	0
Bra000271	0	0	0	0	3.00246	0	0	1.58188	0	1.21993	2.04274	0
Bra000272	4.62604	4.62901	6.90417	5.81529	4.85302	5.69876	6.14922	6.817	6.62861	6.60612	7.05467	6.59774
Bra000274	4.74914	4.5261	4.716	5.57679	3.47268	3.95063	4.40786	4.17287	3.49151	3.68215	3.25575	2.30157
Bra000276	5.11119	4.53585	0	3.48792	5.33793	5.18625	0	0	0	4.38616	0	0
Bra000277	2.91897	1.32215	0.388123	2.63379	3.14486	2.39967	1.85788	2.19084	0.748393	2.81101	2.77795	0
Bra000279	2.93163	2.59734	1.66376	2.00298	1.83555	0.0901624	3.45553	2.88206	0.439017	3.50092	3.34369	1.24779
Bra000280	2.96849	2.37454	1.43797	1.35925	3.19461	3.4506	4.71462	4.10018	1.79855	4.65363	3.82449	0
Bra000281	0	0	0	0	0	0	0	0	0	0	1.68816	0
Bra000282	2.34556	1.75326	1.81523	1.73508	0	2.82849	1.28425	2.73873	0	0.785442	1.61488	0
Bra000283	2.63351	3.03841	2.10286	2.02512	0	0	4.03177	3.0293	3.46331	3.52831	0.905736	0
Bra000285	8.14017	8.37814	7.34682	7.88317	7.89694	6.67566	7.49388	7.51523	7.16995	8.29309	8.47457	7.55099
Bra000286	0	0	0	0	1.04627	0	0	-0.366997	0	0	0	0
Bra000288	4.19812	5.2871	3.93119	5.07069	5.42463	4.3607	4.13666	4.00335	5.2923	4.49117	4.72716	4.52069
Bra000289	1.2027	0	0	0	0	1.68529	0	0	0	2.64149	1.47272	0
Bra000290	0	0	0	0	0	0	2.73228	0	0	0	0	0
Bra000292	0	0	-1.72412	0	0	-0.127909	0.652665	0	1.22104	0	0	0
Bra000293	3.90925	3.186	3.11526	3.03978	2.55011	2.80455	3.84821	3.04447	0.153507	2.84291	2.92117	0.962068
Bra000294	3.20259	0.799469	0.864509	3.10927	0	0.876456	3.14145	4.29416	4.03225	3.63688	2.25312	4.35646
Bra000295	1.7113	0	0	1.10273	1.93734	1.19296	2.23507	1.52191	0	1.73202	2.98328	2.3513
Bra000297	0.571104	1.97582	0	2.96285	1.79712	2.63752	4.0949	3.96708	2.98583	3.1761	3.84353	2.21078
Bra000298	2.16372	0.983495	2.04809	2.97049	2.80477	1.06023	2.51759	1.97471	0	0.0138553	0	2.21845
Bra000299	0	0	0	0	0	0	4.62793	4.44735	0	0	4.90408	0
Bra000300	3.10657	3.19003	2.25405	2.17589	2.01071	3.26643	2.30841	2.59502	2.61456	3.22079	3.3783	3.42484
Bra000301	3.12243	0	0	2.50813	0	2.60789	3.06088	1.92586	0	4.74055	0	0
Bra000302	3.94378	2.35519	3.41388	3.33054	0	2.42853	2.88229	0	4.35999	3.38964	0	0
Bra000303	3.35638	2.76173	2.24082	4.16271	2.99749	3.57512	3.29519	3.58185	3.60133	4.33678	3.85056	4.41159
Bra000304	2.64156	1.46299	1.52611	1.44709	0	1.53888	2.99535	1.86603	1.88673	1.49437	2.32727	0
Bra000305	1.25693	3.98613	2.72655	2.23173	3.48315	2.73964	3.19564	3.8729	4.08726	4.39656	3.84862	3.8986
Bra000307	0.890921	-1.20921	0	-1.21807	-0.385756	0	1.6493	1.8646	-0.782335	-1.18029	0.985224	0
Bra000308	2.04825	0.931025	-0.324018	2.06005	1.01772	0.687141	1.14591	-0.242664	0.621112	0.637888	-1.51795	0
Bra000310	5.74113	5.27405	4.75134	4.25641	4.09288	5.0864	3.54233	4.89756	2.11206	3.04301	4.87327	3.92345
Bra000311	5.27881	4.10168	5.30103	2.76134	4.18314	2.85491	3.3106	4.18	4.5243	3.98193	4.22606	3.01402
Bra000312	1.29425	0	0	2.68395	2.52048	0	0	1.10269	0	0	0	0
Bra000315	2.30691	3.71442	2.77655	0	0	1.78974	3.24561	3.92265	3.72226	3.55384	3.57643	0
Bra000316	4.86011	3.70238	5.74625	4.64975	0	0	4.21332	5.8722	4.10859	3.74725	5.10891	0
Bra000317	1.90207	2.30522	4.54114	1.87994	2.12795	3.55268	2.42594	3.2995	4.73148	2.14198	3.17611	3.54052
Bra000318	1.04583	1.44927	0	2.43854	0	2.52666	0	0.858045	0	1.0638	0.319595	0
Bra000321	5.21813	4.18712	3.48586	4.54547	4.92061	4.34613	5.88131	5.54962	4.33177	5.03713	5.72149	3.33454
Bra000325	6.61457	7.48401	5.49475	0	7.25136	6.52991	5.97061	4.78107	0	5.56051	5.23746	0
Bra000326	5.53999	4.28215	2.17647	4.79897	5.4567	4.35868	4.85537	5.32507	4.85888	4.50039	4.97909	5.15445
Bra000327	0	0	0	0	0.634788	0	-0.652328	0	0	0	0	0
Bra000328	0.412153	-0.185448	0	0.805639	0.637981	0	-0.648896	-0.774658	0	-0.156507	0	0
Bra000330	4.08167	2.48618	2.55098	1.88862	3.72271	3.97807	3.43556	3.47785	3.91139	4.25337	4.09129	3.13622
Bra000334	2.28796	3.28034	3.7576	3.99962	3.51419	0	4.6861	3.41837	3.11832	3.53475	2.55757	3.92973
Bra000335	4.99898	4.72707	3.46847	3.38964	4.22511	2.48115	4.7451	3.80862	2.82906	4.34327	5.07725	3.63978
Bra000336	1.61497	1.43341	2.08415	1.42274	0	1.51082	0.968909	0.842247	0	0	0	0
Bra000337	0	0	0	0	0	0	0	1.65359	0	0	0	0
Bra000338	3.241	0	3.97349	3.89492	3.73014	2.40109	3.85785	2.729	3.33405	3.67791	4.51223	2.55964
Bra000339	3.2144	2.35407	3.09854	3.34463	2.44026	2.43184	3.42636	3.44235	2.04372	3.58483	4.29628	0
Bra000340	2.70757	0	0	0	0	0	0	0	0	2.16573	0	0
Bra000341	3.95369	4.68711	4.4238	3.66234	4.76521	3.02345	4.06213	3.56574	3.78496	3.33828	4.02646	0
Bra000342	3.4895	3.67215	3.95887	2.07365	4.23011	1.16377	1.62097	2.0778	3.09695	1.11775	1.95422	0
Bra000344	2.11468	1.93431	1.99903	2.50652	2.75572	2.01111	3.46856	4.80027	3.35945	2.96459	3.60961	2.1693
Bra000345	0	0	0	0	0	0	0.658545	0	0	0.155542	0	0
Bra000346	0.533434	0.93803	2.58771	0	1.75943	2.01483	1.47227	0.344533	2.36317	0	0	0
Bra000347	2.20656	2.02646	0	0	0	0	2.14539	2.01743	2.4514	2.37884	1.89387	4.26139
Bra000348	0	0	0	0	0	0	0	-0.543701	0	0	0	0
Bra000349	4.94797	5.62901	4.68178	3.00793	4.85302	3.1138	6.37162	7.23204	7.26604	5.40449	6.88476	5.27582
Bra000351	6.3976	5.67439	5.93846	6.14841	5.06288	5.31826	6.96159	6.84181	5.66661	6.39547	6.89607	5.73946
Bra000352	3.87801	0	3.02587	0	0	2.03956	1.49471	2.94819	0	0.997784	3.82423	3.19895
Bra000353	1.22642	2.95217	2.69564	2.94076	1.45236	0.707436	3.33523	2.03827	2.64095	1.24501	1.49978	2.8654
Bra000354	0	0.806258	0	0	1.62798	0.883238	1.92583	0.213453	0	1.83633	0	0
Bra000355	4.42391	3.57152	5.47888	3.81126	0	4.49325	4.36247	4.34486	2.67003	4.4535	5.01213	5.0682
Bra000356	5.02516	3.44853	5.30354	3.40294	5.252	3.51483	5.77065	5.14064	3.85835	5.94999	5.27824	0
Bra000357	3.26121	3.4432	4.24507	4.30528	2.67984	2.52011	1.3927	0.265173	2.28355	1.47336	3.04855	0
Bra000358	3.70342	4.13777	5.75947	6.39359	6.51404	5.78178	4.64198	5.80739	4.53699	5.18871	6.26549	5.36091
Bra000359	4.13346	4.73371	3.38073	1.7157	4.13731	3.39394	3.84976	3.45633	0	3.35079	2.59552	0
Bra000360	3.20265	2.8714	2.35016	1.27172	3.69177	2.94763	2.40447	0	1.71071	1.90237	2.73706	3.52118
Bra000361	0	0	2.39422	0	0	0	0	0	0	1.36977	0	0
Bra000363	0	0	0	0	0	0	1.38565	0	0	0	0	0
Bra000364	0	0	0	0	0	0	2.90219	2.76831	0	2.99475	0	0
Bra000365	5.84738	5.73811	5.63465	5.90464	6.09184	5.27048	5.49681	5.22645	5.21725	5.24113	4.98448	5.38857
Bra000366	3.31328	2.72082	2.78293	3.28788	3.53952	3.79612	2.83694	3.929	3.72863	2.7529	1.58276	0
Bra000367	3.49603	2.31867	2.79576	5.03762	4.55235	4.13091	3.2648	4.71937	3.15651	3.57318	4.59552	0
Bra000368	5.16333	5.60542	4.63358	6.84573	5.38778	0	5.68772	6.52069	4.99641	5.24923	5.39289	0
Bra000369	0	0	0	0	0	0	0	0	0	1.14202	0	0
Bra000371	3.87903	3.01882	3.17822	3.4242	3.74232	1.18963	4.233	4.22233	3.53845	3.38906	2.9835	1.34731
Bra000372	1.11661	0	0	0	0	0	1.05536	0	1.94681	0	0	0
Bra000373	0	0	0	0	0	0	0	1.33348	0	0	0	0
Bra000374	3.27282	1.35414	2.42005	0.343738	2.17679	0.431634	1.8898	2.08521	0.780335	2.84303	1.22485	3.58943
Bra000375	2.33628	1.41772	0.483529	2.99207	1.24026	2.08011	1.95325	2.63398	0	3.35414	1.87314	0
Bra000376	6.1539	7.31364	5.45499	6.53216	6.21086	4.47344	6.38156	5.58548	0	5.77029	6.55964	4.63631
Bra000377	9.39686	9.69168	6.74224	7.58434	8.73931	7.10789	9.76131	8.79817	9.34527	8.64731	8.7406	7.27039
Bra000378	1.69059	0	0	0	0	0	3.21415	0	2.52145	0	2.9579	0
Bra000379	3.61782	3.61197	0	3.00623	0	0	4.1414	4.0096	0	2.64508	4.47056	3.26098
Bra000382	6.07233	3.50229	7.11776	5.81255	5.32427	5.41591	1.22984	3.91002	1.12056	1.3098	2.56416	2.93006
Bra000383	3.43688	3.35634	2.68384	0	2.85555	1.11107	1.56835	3.02534	1.45933	3.06487	2.48673	0
Bra000384	4.18534	4.26735	3.91761	4.37121	3.08936	3.75953	3.91776	4.4121	3.69301	4.51963	4.55168	1.91752
Bra000385	2.87031	1.95303	0	1.94018	1.77439	0	1.48722	0.359454	0	2.98334	0	0
Bra000386	0.707101	1.11223	2.17647	0	0	1.18876	0.645914	0	1.53695	1.14283	0.979089	2.34709
Bra000387	2.48948	3.47892	1.95878	1.8814	1.71547	0	2.75025	2.30071	1.3192	2.2461	1.76214	0
Bra000389	0	0	0	0	0	0	0	5.88367	0	0	0	0
Bra000390	1.28469	0.688646	-0.246067	0.677008	0	0.765781	1.22356	3.09641	1.11429	2.17798	1.55791	1.92378
Bra000391	5.67701	5.33251	5.7763	5.67701	5.83257	4.9357	5.08155	6.22569	4.92165	5.2884	5.76736	5.50874
Bra000393	4.11564	4.789	3.84865	5.50321	4.02017	4.27793	3.73228	3.59947	3.62472	2.82279	5.06032	0
Bra000394	1.82346	4.34278	3.02965	3.95282	3.46443	3.04145	4.08426	3.63528	1.06807	3.9941	2.83375	4.46246
Bra000395	3.11105	0	1.5806	0	0	1.59345	0	0.92027	0	1.5492	0	0
Bra000396	0.843365	0	0	1.23446	3.6544	0	2.36712	2.23851	0	1.8648	1.11488	0
Bra000397	5.1315	4.97823	6.82506	5.91724	0	0	6.29225	6.65345	0	5.61173	6.37499	0
Bra000398	4.07647	0	0	4.43847	0	0	5.6007	4.85079	0	3.57438	4.30811	0
Bra000399	1.18786	0	0	0	0	0	0.126748	2.32172	1.01741	-0.378646	0	0
Bra000400	4.53715	4.11169	4.59143	3.2509	3.93308	3.01856	4.64591	3.93321	2.95186	3.6725	2.80968	0
Bra000401	6.09969	6.12491	5.6414	6.06262	5.62033	4.84278	5.22569	4.91717	2.41733	6.15101	5.2469	4.22963
Bra000402	0	2.30623	5.36524	0	0	3.37976	0	0	2.72635	1.34046	2.16105	0
Bra000403	4.9856	3.93483	4.8033	4.2369	5.55985	3.00957	5.37171	5.77089	3.67874	5.28953	6.00395	4.16891
Bra000405	0.749663	0	0	0	0	0	1.68847	2.56015	1.57955	0	0	2.38977
Bra000406	0	0	0	0	0	0	0.791406	0.662771	0	0	1.1241	0
Bra000407	0	2.43641	0	0	0	2.51235	0	2.42462	0	1.46772	2.30091	0
Bra000408	2.8668	0	0	0	0	0	1.80534	0	0	0	0	0
Bra000409	2.84439	2.77617	2.88036	3.18427	3.67279	3.02869	4.01719	3.90375	3.16643	3.42592	3.00938	2.7265
Bra000410	4.85353	4.45838	3.51636	4.43234	3.27278	5.11628	4.792	3.43515	2.8776	4.95276	2.31083	0
Bra000411	0	1.82138	0	0	0	0	0	0	0	0	0	0
Bra000412	7.46529	7.51572	7.89484	6.42013	7.02525	6.45867	5.12107	6.54343	5.10582	5.23836	3.86707	5.50216
Bra000413	3.16388	3.57285	3.6337	3.55246	2.80527	0	3.68748	4.97091	3.40962	3.92774	2.4319	0
Bra000415	2.93393	2.34526	0	0	3.16047	3.41864	3.87244	3.32372	3.76516	2.37967	3.1995	0
Bra000416	0	1.55722	1.62	0	0	1.63291	3.4111	2.54446	1.98066	2.17381	1.4207	0
Bra000417	2.49234	1.57411	2.96155	2.56292	0	2.65137	3.01619	2.56734	0.99995	2.60384	2.76583	0
Bra000418	0	0	0	0	0	0	1.58029	0	0	0	1.90929	0
Bra000419	0	0	0	0	0	0	5.56709	0	0	4.14409	0	0
Bra000420	0.316273	0.718544	0	1.29481	0.54208	1.38149	1.57715	1.12957	1.73045	1.33238	1.91316	0.954047
Bra000421	1.00918	0.412532	0	0.401936	0	0.489964	1.53304	0.821449	-0.161364	2.1425	0	0
Bra000423	3.28796	1.69538	4.07952	0	0	0	1.22666	1.09644	0	1.72739	1.55757	2.92974
Bra000424	2.74103	2.71278	2.84778	2.77021	3.79712	2.05256	3.1729	2.6045	3.51634	2.70661	2.95901	2.21078
Bra000426	2.79398	4.21409	0	3.17428	4.02096	0	0	2.59065	0	3.83892	0	0
Bra000427	4.15604	4.07473	3.98787	3.32585	0	3.99977	1.87251	0.160262	2.76328	0.782786	0	0
Bra000428	5.67441	5.67796	5.14523	4.64082	0	3.16239	4.61262	4.79443	3.50713	4.45381	6.25445	0
Bra000429	0.820494	1.226	0	0	3.04657	0	2.34425	2.63076	0	1.8418	2.09209	2.46078
Bra000430	8.06754	8.2989	7.44548	7.14525	5.29433	6.72735	7.91257	8.38403	7.22271	7.62148	6.64186	8.8079
Bra000432	2.74966	1.15493	2.80402	1.141	3.56068	0	2.68847	0.560148	0	2.18562	1.02152	0
Bra000434	0	0	0	0	0	1.59902	0	0	0	0.554795	0	0
Bra000435	0	1.86227	0	1.8431	0	0	0	0	0	0.894791	0	0
Bra000440	0	1.04241	0	0	0	0	0	0	0	0	0	0
Bra000441	3.66097	0	5.50915	2.72859	4.15025	3.40692	0	2.14729	0	1.77887	1.6084	0
Bra000442	2.10648	1.77246	1.83864	1.17762	2.59538	1.8501	2.0454	1.59721	0.613918	3.02413	2.38074	0
Bra000443	4.4535	3.99083	5.4642	4.79559	5.80561	5.64893	5.96231	5.70536	6.14733	5.23063	4.84412	4.63924
Bra000444	0	0	0	0	0	0	0	0.0442822	0	0	0	0
Bra000445	4.59894	4.7288	4.21007	3.30401	4.77418	3.54343	5.13931	5.28161	5.15528	4.495	5.05969	3.37921
Bra000446	3.60988	1.69538	1.7576	1.67769	4.09915	2.77075	3.81163	2.6814	0	0.727389	0	2.92974
Bra000447	1.43747	0.255573	1.90661	0.245496	0	0	0	0	0	0.284929	0	0
Bra000448	2.48588	1.89035	1.95518	0.877807	0	0.967213	2.42473	2.29711	0	1.92056	1.75855	0
Bra000449	0	0	0	0	0	0	0	0	1.96928	0	0	0
Bra000450	0	0	0	0	0	0	0	5.01912	0	0	5.47515	6.94033
Bra000451	9.42066	10.0201	9.78532	9.94232	10.0146	9.2014	9.55738	9.30011	9.05995	9.52733	9.9928	7.87869
Bra000452	3.53348	2.35449	3.73991	2.92429	3.17463	0	4.20922	3.75835	4.10049	3.90918	3.54156	4.17413
Bra000453	0.789078	1.19448	0	1.18031	0	0	0.727877	1.59944	2.61899	1.22525	1.06079	0
Bra000454	5.6075	4.84319	4.32204	4.56561	4.66366	5.03495	7.03932	7.03781	6.32643	6.69001	6.76795	5.49299
Bra000455	5.93052	5.84072	4.81523	5.82254	5.74173	4.63584	6.37171	6.15377	6.26345	6.14299	6.56908	3.98756
Bra000456	1.09434	1.49687	0	1.90276	2.32018	1.98976	1.77025	0.907406	2.66059	1.74828	0.784085	1.14735
Bra000457	3.85908	3.94176	2.00647	2.51394	3.34812	2.60352	4.72392	3.34825	4.3669	3.29399	3.9796	3.17675
Bra000458	5.92428	5.07611	6.51025	4.72354	6.56614	5.82576	6.08503	5.60031	5.97869	6.59812	5.92319	5.98688
Bra000460	6.94594	6.43414	5.9464	6.55598	5.58742	5.7196	5.41502	5.38924	4.60699	6.34921	5.36466	4.41995
Bra000461	3.28437	4.31542	3.616	3.53989	4.22074	4.006	4.15618	3.95947	3.23929	4.11526	4.22842	4.04826
Bra000463	0	0	1.82981	0.168809	1.00159	0	0	1.17336	0.605096	1.20793	1.05001	0
Bra000464	3.44333	1.84769	1.91262	0.83535	0	0.924617	1.96715	3.83964	0	2.19976	3.30109	3.66769
Bra000465	2.25071	1.07075	2.13511	0	1.89178	0	0.604574	0.476496	1.49558	0.101274	0	0
Bra000466	1.66983	2.07484	2.13919	0	0	1.15144	1.60865	1.48056	0	1.10538	0.941948	0
Bra000468	0	0	0	0	0	0	2.6291	0	0	0	0	0
Bra000469	-1.26872	0	0	0.710261	0	0.796216	1.25523	-0.454868	0	1.91637	3.4663	0.368601
Bra000471	0	1.59201	0	2.57515	0	1.66762	2.70875	1.99399	0	2.62373	2.45517	2.82647
Bra000472	5.90117	4.99669	6.04997	4.5465	5.80621	5.65174	5.8394	5.83783	3.41179	5.49429	6.29795	7.22866
Bra000473	1.05642	1.04337	1.84737	2.45022	1.86718	1.53654	1.80275	2.45496	0.885582	2.07206	2.13905	0.69398
Bra000474	6.28387	5.91597	6.33873	4.40887	5.92532	5.50475	6.6819	7.63454	7.73923	7	6.87305	4.92742
Bra000475	5.16018	4.80111	4.3496	3.78509	4.6208	4.13999	4.91836	5.27441	4.2248	3.97003	4.66526	3.71375
Bra000476	1.41238	1.82042	0	1.80164	0	0	1.35105	4.39019	3.82784	1.43777	1.68134	2.05464
Bra000477	3.41238	3.40538	0	1.80164	2.63865	0	4.81048	3.80523	3.24288	2.85281	3.26631	3.05464
Bra000478	0.388498	2.37767	0.857758	1.78062	1.61446	0.869706	0.327354	0	0	-0.177244	0.66144	0
Bra000479	3.65811	0	0	4.03971	0	4.14601	3.59632	0	0	2.11526	4.91642	0
Bra000480	6.34542	5.91945	5.51512	5.73762	4.15635	4.41154	5.56969	5.40493	4.63448	5.10144	3.20344	4.79198
Bra000481	3.43194	3.86172	0	0	0	0	5.69212	5.54089	4.26547	0	5.67775	6.67235
Bra000483	7.64279	7.75606	7.15186	6.90429	7.46759	5.50517	8.15299	8.09198	7.65788	7.71922	7.91667	6.40356
Bra000485	1.57126	0	0	0	0	0	3.09486	4.18569	3.40196	3.33504	4.16125	3.21421
Bra000487	1.61765	0	0	0	1.84367	0	2.55648	2.42853	0	0	0	0
Bra000488	3.60088	4.19893	5.51086	3.18475	5.60455	1.27532	6.28691	6.6373	5.71091	5.55165	5.38715	4.01871
Bra000489	5.29819	5.56626	6.21507	4.81483	6.92282	3.32064	5.02548	5.00651	4.25368	5.03009	4.69525	3.4791
Bra000490	1.72811	0.71534	0.782115	2.02858	3.04139	1.90881	2.05938	2.12637	2.25777	2.11344	2.64694	0.950849
Bra000492	3.21214	2.29597	2.94462	0	2.11631	2.37218	1.829	3.87017	3.30517	3.64888	4.62099	0
Bra000493	4.14594	4.26215	3.87805	2.89548	3.04985	3.56742	4.14147	4.22205	3.13872	3.32593	2.58415	3.14005
Bra000494	1.66841	0.486961	1.55264	1.4761	3.63129	2.14928	3.60731	3.48055	2.91295	2.10154	1.35713	2.72219
Bra000495	0	0	0	0	0	0	0	0.936953	0	0	1.39816	0
Bra000496	0	0	2.73375	0	0	0	0	0	0	1.71359	0	0
Bra000497	2.94393	3.36611	0	3.32265	0	0	2.88209	0	3.77703	2.40735	0	0
Bra000498	6.30191	6.41266	5.77113	6.72582	6.11281	4.69545	5.99463	5.51817	4.85136	6.22546	6.74522	4.85341
Bra000499	3.04111	2.85925	2.66226	2.58607	2.09707	3.35185	3.51054	3.26867	2.28556	2.62559	3.31522	2.50961
Bra000500	1.32597	2.31498	0.795218	1.71821	3.55192	0.807099	1.8498	2.45952	0	1.75998	2.18404	0
Bra000501	6.24365	5.16651	5.21223	5.53236	6.7048	3.64652	6.90168	7.47134	7.44895	5.94693	7.72902	4.80971
Bra000503	3.64338	3.96059	4.66909	4.11762	4.78192	4.03735	4.88707	4.49625	3.97063	4.31284	4.91585	5.10244
Bra000505	3.30083	2.71531	3.77127	0	0	0	3.82416	2.10274	0	3.33663	4.14812	0
Bra000507	4.25463	2.86326	4.50285	0	3.67419	2.93422	4.7075	2.2478	4.27954	0	4.29303	4.09569
Bra000508	4.81569	4.71838	4.78257	5.11961	4.2762	4.37984	5.1906	4.34613	3.88002	5.334	3.32207	3.95324
Bra000509	3.6578	2.06724	0	3.63099	2.88418	0	3.18136	4.46438	3.4886	2.68545	4.73267	0
Bra000510	0	2.11703	0	2.09527	0	0	3.23083	2.51357	0	1.15047	0	0
Bra000511	0	0	0	1.09019	0	0	0	0.509372	0	0	0	0
Bra000513	0	0	0	0	0	0	0	0	0	0	0	4.44499
Bra000514	0	0.495163	0	0	0	0	0	0	0	0	0	0
Bra000516	4.75879	0	0	0	0	0	3.697	2.5559	0	3.80299	4.0158	4.40955
Bra000517	0.0117532	0	1.70332	0	0	0.492551	-0.049339	-1.76093	0	-0.555346	0	0
Bra000518	2.12243	0	0	0	0	0	2.06088	1.92586	0	0	2.38644	0
Bra000520	1.83563	1.65455	1.7199	1.64304	1.47661	0	1.18955	1.06246	2.66521	0.684388	2.10893	0
Bra000521	2.5191	0	0	0	0	0	0	0	0	0	0	0
Bra000523	3.23467	4.64406	3.11957	3.03797	0	2.13347	1.58832	2.45635	2.48051	2.67728	2.91728	3.29302
Bra000524	0	0.409939	0.475759	0.399357	2.23249	0	0	0	0	-0.560532	0	1.6452
Bra000525	0	0	0	0	0	3.95515	0	2.69082	0	1.33082	3.1516	0
Bra000526	0	0	0	0	0	0	0	2.26169	0	0.894791	0	0
Bra000528	3.69589	4.42139	4.28057	5.1474	3.92182	3.76175	3.21975	2.50798	2.52541	4.12912	2.70648	1.74971
Bra000529	3.70336	4.523	4.17267	1.92526	3.75943	3.59979	4.99583	4.73685	4.06361	4.21625	2.80597	2.17302
Bra000531	1.54838	0	0	0.940182	0	0	0	0	0	-0.0166565	1.82087	0
Bra000532	2.84818	3.25888	3.90315	3.23546	0	0	2.78672	3.23855	3.67927	2.29291	2.11439	0
Bra000533	3.85551	0	2.00337	3.50733	4.34488	0	1.47223	0	0	3.29702	3.38684	0
Bra000534	3.34825	2.94551	2.0102	3.51767	4.35185	3.0223	4.28708	3.15933	2.37063	3.56078	3.13533	2.18049
Bra000536	5.58758	4.64503	4.41955	4.63092	3.59125	3.84696	5.30399	5.49751	4.1951	5.30381	4.85932	2.42041
Bra000537	2.73539	3.14219	3.94192	4.34798	2.37661	0	3.67413	3.95949	3.56562	2.17381	3.00566	0
Bra000538	4.63548	4.31312	3.784	5.01988	3.54035	4.79986	4.57383	4.11534	3.1455	4.0865	4.57575	0
Bra000539	5.68028	5.94331	5.56495	6.32155	5.32154	5.23018	5.47459	5.34436	3.70329	5.89731	5.7275	5.25167
Bra000541	0.0247736	0	0	0	0	0	0	0	0	0	0	0
Bra000542	1.50034	0	0	0.892243	1.72634	0.981699	0.439187	1.8965	0	1.52005	0	0
Bra000543	3.98201	4.00745	3.07273	3.67388	3.09248	4.08457	4.3079	3.79373	1.11116	4.23897	3.72472	3.92065
Bra000544	4.85087	4.55723	4.20496	4.86256	3.96158	3.95484	3.4111	4.41893	3.56562	4.98116	4.4207	2.79172
Bra000545	3.46091	3.67266	3.9302	4.55333	3.68689	3.94221	2.72169	3.85716	1.29061	4.0654	4.43409	2.10034
Bra000546	0	0	0	0	0	0	0	0	0	0.0890371	0	0
Bra000547	6.63961	6.66652	6.09215	6.39649	6.28059	6.20122	7.33522	7.09604	6.23568	7.14589	6.65992	6.22791
Bra000548	0	0	0	0.925255	0	0	2.05723	0.344533	0	0.968319	1.80597	2.17302
Bra000549	-0.346511	0	0	0.0467146	0	1.13397	-0.40758	-0.533647	0	-0.914624	0	0
Bra000550	1.99374	0	0.462911	0.386524	0	0.474514	0.932643	-0.193952	0	-0.57342	0	1.63234
Bra000551	1.46106	2.86936	2.9308	0	0	0	2.98468	4.26871	0	0.901911	2.72976	0
Bra000552	2.5039	3.71377	2.29491	3.59773	2.72974	2.56924	3.9664	4.12433	2.33318	2.25737	2.77862	2.72683
Bra000553	2.77227	1.85471	0.919622	1.84234	1.67632	0	1.38919	0.261663	0	-0.115136	2.30808	0
Bra000554	2.00697	0.603378	2.66884	2.17704	0	2.26557	2.1385	1.01152	2.02917	1.63315	2.47304	2.83855
Bra000555	-0.688522	0.713749	0	0	0	0	0.835391	0	0	0	0	0
Bra000557	0	0	1.38853	0	0	0	0.857854	0	0	0	0	0
Bra000558	4.39634	4.08968	3.28061	3.2038	3.03732	3.70744	4.80916	5.08266	4.37792	4.11948	3.9592	4.8654
Bra000560	4.19619	4.14199	3.79111	5.03502	3.96282	4.5404	2.89796	3.54729	3.1516	3.49458	3.81601	0
Bra000561	1.99983	1.8869	2.14687	1.8793	-0.0963339	1.15785	2.42424	1.29914	2.09195	1.27796	0.953526	2.31519
Bra000563	1.30511	0.707375	1.35912	-0.301301	2.11589	-0.214637	1.82903	1.44035	1.13433	0.736233	1.16506	0
Bra000564	1.22036	1.62252	2.68939	2.42137	1.44617	0.700555	1.96667	1.03376	0.0495611	1.82124	0	0.858045
Bra000567	7.72364	7.78477	6.92216	7.23079	7.34428	6.83284	7.31434	6.95589	6.81741	7.81778	7.56271	6.93785
Bra000568	1.04583	0	0	0	0	0	0.984728	0	0	0.478837	0	0
Bra000569	0	0	0	0	0	0	0	0	3.13276	0	0	0
Bra000570	0.904573	1.31038	1.37402	0	0	0	2.42831	2.71455	0	1.3414	0	0
Bra000571	4.5286	4.93637	1.82835	5.20758	4.16989	5.01156	5.10472	5.41475	2.18912	4.60602	3.94986	5.32265
Bra000572	0	0	0	0	0	0	0	0.137595	0	0.759974	0.59907	0
Bra000573	0.287827	2.27675	1.75707	2.2651	0	1.76892	1.81166	1.6845	1.11742	1.30665	1.56103	0
Bra000574	6.35295	7.11994	7.9925	0	7.57695	0	6.29277	6.44289	5.18578	5.44555	6.57787	0
Bra000575	0.266037	0	1.73527	0.658381	0	0	0.204904	0	0	0	0.539293	0
Bra000576	1.46106	1.86936	0	0	2.68736	1.94428	3.39972	4.66103	3.29162	1.90191	1.72976	5.10352
Bra000577	1.92627	0.329468	0.395425	1.31916	0	1.40698	0.865182	2.32366	1.7557	1.94387	0.200278	0
Bra000578	0	0	0	0	0	0	0.604574	0.476496	0	0	0	0
Bra000581	0	0	0	0	0	0	0.424729	0	0	0	0	0
Bra000583	3.59726	3.67927	2.74457	3.98959	3.82321	2.34137	4.21421	2.89443	3.42686	4.23271	2.54857	1.9144
Bra000584	-0.621562	0	1.43267	0	0.604403	0.859636	0	1.51187	0	-0.187339	0	0
Bra000585	1.69873	1.10383	2.1681	1.09019	1.92478	1.18038	1.63755	3.09434	1.52858	0	0	0
Bra000586	3.23605	2.63922	2.7052	2.62894	2.14001	1.39482	2.17496	1.72657	0.743541	2.66864	0.188148	1.5526
Bra000587	4.43872	3.76446	4.46736	4.04271	0	2.9937	3.5891	3.00272	4.02034	2.20926	4.0492	2.82971
Bra000588	3.58501	5.67038	4.31767	5.23786	5.07426	2.74581	4.37172	3.87902	4.41535	5.09464	3.11778	2.90477
Bra000592	2.48941	1.74513	2.00429	3.09849	-0.238951	2.55993	3.43608	4.12082	3.58688	3.60102	2.86877	2.91018
Bra000593	0	0	0	0	0	0	0	1.21348	0	0	0	0
Bra000594	5.53306	5.13666	4.49203	5.50056	5.95926	5.0442	6.51729	6.42017	5.89539	5.7863	6.30765	5.20201
Bra000595	5.24372	5.01063	3.90565	5.63575	4.83227	3.5026	5.96018	5.67399	3.58798	5.00011	5.03111	3.66071
Bra000596	2.09285	2.03613	2.68748	0.0266726	1.85927	1.11389	1.57236	2.69424	0	1.65022	0.907937	1.27153
Bra000597	0.76268	1.75295	0	0.153987	0	1.24443	0	-0.42687	0	0	0	0
Bra000598	3.28026	2.36067	1.42738	3.35185	1.59919	0.85366	1.89728	2.50852	2.78757	3.38958	2.45562	2.0112
Bra000599	0	1.79994	2.8617	0	0	2.87505	1.33068	0	0	0.832266	0	0
Bra000600	2.43142	2.51153	3.38586	2.0882	2.65721	3.17459	3.95534	4.09293	1.93866	3.34761	4.13959	3.55444
Bra000601	3.26729	3.09192	4.15221	5.39236	0	4.48811	4.94285	3.8107	5.09813	5.21272	4.94968	4.91076
Bra000602	0.425975	1.83028	0	0	1.65195	0	2.36482	3.40728	3.57757	2.44535	1.69881	0
Bra000603	5.23001	5.20149	4.75177	3.86708	5.78858	5.81443	5.27195	4.80995	4.47475	4.95415	4.33279	3.69955
Bra000604	3.01435	2.41772	2.48352	3.57703	2.82522	0.495153	3.12318	3.14855	3.42879	3.1477	2.87314	0
Bra000605	4.33895	4.74423	3.80834	4.95267	4.98005	2.82069	4.39324	4.02389	0	4.71354	4.83318	3.3941
Bra000606	0	0	0	0	0	0	0.592397	0	0	0	0	0
Bra000607	0	0	0	0	0	0	0.641722	1.51354	0	0	0.974918	2.3429
Bra000609	0	2.82138	0	0	0	2.89259	2.34416	0	0	0	0	0
Bra000610	2.8668	3.27764	0	3.25398	3.0933	0	4.12726	1.67209	0	2.8967	2.13287	0
Bra000612	4.71192	4.4803	4.37402	4.61743	3.71563	3.7085	3.16528	3.88448	4.31954	4.14876	3.17586	3.54509
Bra000613	2.85746	2.26823	2.32747	0	4.66891	0	4.96592	4.24777	0	2.88725	2.1236	0
Bra000614	3.96354	4.10837	3.84827	4.57533	4.92677	3.44655	3.6392	1.18663	2.20904	4.14066	4.23269	3.02071
Bra000615	0	0	0	0	0	0	0	0.667402	1.68723	0	0	0
Bra000616	4.07366	3.61406	4.02821	4.31477	3.9776	3.69172	3.39109	2.56445	3.5811	3.88431	3.61102	0
Bra000617	0.901232	2.04047	2.59267	2.5172	3.54208	2.38149	2.95566	3.65313	3.73046	2.83487	3.49812	1.95404
Bra000619	4.12767	3.70121	3.59688	2.84219	4.3536	2.60859	4.31449	3.74709	3.27913	4.08452	4.72319	3.76649
Bra000620	1.67803	3.08307	3.46933	1.06954	2.90407	2.15965	2.20181	2.48874	2.50787	2.11362	0.950117	0
Bra000621	2.05648	0	2.52566	1.44917	0	1.53732	0.995376	1.45363	0	0.489522	1.33022	0
Bra000622	4.20259	2.38443	4.03443	3.78735	2.62121	4.19838	3.91905	4.59901	1.22489	4.41449	4.75562	4.6195
Bra000623	5.70351	4.26422	5.4628	5.6228	4.34488	3.01701	4.05719	5.24775	3.36424	4.29702	4.80187	0
Bra000625	2.89187	3.29938	0	0	4.53314	0	1.24561	2.70026	3.72226	2.33144	0	0
Bra000627	5.88434	0	0	5.23182	6.10674	4.38417	0	0	0	0	0	0
Bra000632	2.60996	3.60407	3.66476	4.9984	0	3.67856	0	4.87625	4.02567	4.51161	4.46274	3.25308
Bra000633	2.3047	1.1249	2.18911	3.43307	2.94578	1.20141	0.658545	2.11528	1.5496	1.7405	0.991688	2.35976
Bra000634	3.66998	2.57011	3.63657	2.56079	4.13029	3.23288	5.16531	4.95007	3.99679	4.1017	4.44207	2.22057
Bra000635	-0.190902	0	0	0	0	0.289705	-0.251984	-0.378277	0.638482	-0.758606	0.0833155	0
Bra000636	0	0	3.64914	0	0	2.07795	3.11794	2.98626	3.42508	0	4.1842	3.23741
Bra000638	0	1.14629	0	0	0	0	0	0	0	0	0	0
Bra000639	3.42492	2.60521	2.67162	2.33276	0.843413	3.41996	3.87843	4.47488	3.03184	3.13683	2.21404	2.25566
Bra000640	0	1.46836	0	0	0	0	0	0	0	0	1.3326	0
Bra000641	3.26942	2.58408	3.45834	2.38301	3.57769	3.91007	3.90228	4.31733	4.18107	3.00517	3.88336	4.81962
Bra000642	4.37894	4.79906	3.26488	0	4.02096	0	3.73217	3.59065	5.21185	3.25396	4.05051	4.44499
Bra000643	0	3.6287	5.67371	0	0	5.69319	4.14076	5.31541	5.036	2.67269	0	4.85646
Bra000644	-0.177332	0	0	0	0	0	-0.238415	0	0	-0.745	0	0
Bra000646	4.98659	4.90808	3.97074	4.1543	5.21278	4.66178	4.57739	4.57314	5.17941	4.52475	4.6193	4.82062
Bra000647	3.19667	3.60042	3.66588	2.1741	4.22996	2.99958	2.72051	3.81593	3.02622	2.21516	3.64002	3.42056
Bra000648	2.40555	2.81356	1.87526	4.37981	3.63183	2.88863	4.15158	4.21348	0	3.84593	3.25952	3.04779
Bra000649	-0.60814	0	0	0	0	0	-0.669281	0	0	0	0	0
Bra000650	1.444	2.11063	2.17624	1.9297	2.348	1.60298	2.23089	-0.0658625	0.951588	1.55534	0.395666	1.76088
Bra000651	0	0	6.09494	0	0	0	0	0	0	0	0	0
Bra000654	6.37887	6.25356	5.43436	6.46322	5.60572	5.86549	6.48712	6.34998	4.21097	6.29038	5.96232	5.61169
Bra000655	4.92955	4.69879	3.91367	4.68241	4.93332	4.92654	4.76138	4.39081	2.95239	4.95273	4.85202	4.34835
Bra000656	2.73813	2.87875	3.20733	3.13067	2.96405	3.44146	2.41398	2.77252	1.9827	1.58653	2.42669	0
Bra000657	3.95592	3.51006	3.47742	3.68217	3.59676	2.68122	3.46192	3.01446	2.03023	3.21692	2.47614	2.8387
Bra000659	4.86038	4.81891	4.59288	3.66621	4.1796	3.7575	5.35169	5.7175	4.78354	4.97557	6.26898	2.59415
Bra000660	2.0945	1.50105	0	2.48488	2.32066	1.57686	1.03324	1.90378	1.92467	2.11749	2.94997	2.7356
Bra000661	3.02066	3.42577	1.1681	1.09019	0	1.18038	3.44491	3.50938	3.11355	2.94178	0.970751	0
Bra000662	3.65769	4.06414	4.54225	4.04812	2.29887	4.36239	4.3334	2.46705	1.90287	4.31796	4.66526	3.71375
Bra000663	6.82596	7.32493	6.9735	6.95382	6.05206	6.25907	6.78859	6.89893	6.39295	7.44345	7.07294	6.26007
Bra000664	0.852614	1.25823	1.32204	0	2.0787	0	0	0.662771	1.68258	0.289138	0	2.49299
Bra000665	0	0	0	0	0	0	0	0	0	0	1.10117	0
Bra000666	0	0	5.3128	4.20786	0	4.33616	5.78069	0	5.67536	4.91673	0	0
Bra000667	5.40562	4.67386	4.70838	5.26981	4.29521	4.62029	5.56898	6.1451	4.62117	5.67939	5.04411	5.14055
Bra000669	0	2.98124	5.03469	0	0	3.05144	0	0	0	2.0193	2.82343	0
Bra000670	0	0	0	0	0	3.39405	0	0	0	3.36745	3.15991	4.55676
Bra000672	0.933724	0	0	2.32457	0	0	0	0	0	0	0	0
Bra000673	1.96347	0	0	1.35424	0	0	0	0	0	0.400658	0	0
Bra000674	0.686191	1.08898	1.1553	2.40131	2.91205	0.166703	2.43247	2.66893	1.51553	1.44009	1.54558	0
Bra000675	0	0	0	1.50692	0	0	2.05536	0	0	0	0	0
Bra000676	0	0	0	3.36225	0	0	0	0	0	0	0	0
Bra000677	0	0	0	0	0	0	0.838548	0	0	0	0	0
Bra000679	0	0.904858	0	0.892243	0	0	1.43919	0	2.33006	0	0.772975	0
Bra000680	0	0	3.16881	0	2.92532	0	1.6375	1.50526	2.52978	1.14202	0	0
Bra000681	4.2385	3.96427	3.02965	4.80082	3.78637	3.52688	2.4993	2.85767	1.06807	3.3726	3.09678	1.8775
Bra000683	0.559697	2.54934	2.02902	2.53643	3.78571	0	1.49853	2.9557	0	1.99471	1.83216	0
Bra000684	3.71507	3.7268	4.25143	3.03692	4.54871	2.38884	4.65393	5.13438	3.73733	4.07868	4.76579	1.9619
Bra000685	4.14262	4.81616	4.87564	3.79308	3.04716	4.30499	4.3442	4.9482	3.65174	5.172	5.25703	3.46486
Bra000686	-0.364584	0	0.104511	0.0286682	0	0.115886	0	1.03327	0	-0.932741	-0.0900703	0
Bra000687	9.69997	9.93391	9.42751	9.87659	9.328	9.09017	9.76101	9.66543	9.21676	10.1673	10.2143	9.11896
Bra000688	3.85261	3.84319	2.907	4.05104	3.07869	1.33451	3.96133	3.47012	3.26754	2.8741	2.70906	3.49298
Bra000689	5.31689	3.26823	3.91244	4.2447	3.08395	3.92685	5.49644	5.47016	5.01049	5.20918	4.1236	3.50183
Bra000690	4.93521	4.96927	3.62009	4.37381	4.90734	4.26912	5.08983	5.00279	4.61782	5.11425	5.34236	4.78951
Bra000691	3.36512	2.76854	1.51236	3.02086	2.85406	2.84594	1.56704	1.44036	1.87266	1.06114	0	0
Bra000692	7.72351	7.89186	7.26814	7.81293	8.02443	6.77	7.84012	8.08318	7.47783	8.17724	8.59404	6.93156
Bra000693	3.5737	2.97983	3.04319	0	0	2.47089	2.51247	1.79843	2.81882	2.01104	2.2597	0
Bra000694	5.59965	5.88607	0	3.98601	3.24127	4.4997	4.76052	5.72582	4.84605	5.16188	3.86457	0
Bra000698	3.33895	3.3292	2.22338	3.73028	3.98004	0	0.692793	2.56447	2.58388	1.18997	3.61078	0
Bra000699	3.20262	4.6287	5.67371	5.16315	4.42925	4.69319	7.14076	7.24141	0	6.25766	5.03768	6.85646
Bra000700	3.25565	3.92459	2.40318	1.32457	2.15983	3.00073	4.67985	3.91353	1.76375	4.45819	4.90534	3.57433
Bra000701	3.03194	1.85521	3.50167	3.83611	0	3.51513	3.70758	2.83967	2.27752	3.69507	2.71576	0
Bra000702	2.79346	1.61228	2.26268	3.4083	3.43443	2.68949	3.73235	2.82774	0	1.22703	3.06686	0
Bra000703	1.94378	0	0	0	0	0	2.88229	0	0	0	0	0
Bra000704	2.04595	0	0	0	0	0	0	0	0	0	0	0
Bra000705	0	4.10969	4.16173	4.0722	0	4.17896	4.62911	4.81073	3.52365	4.14871	0	0
Bra000706	0	0	0	0	0	0	7.86642	7.65155	6.56006	7.68785	8.11039	8.05988
Bra000707	0	1.47609	0.541792	2.05023	0	2.13842	0	0	0	-0.494304	1.93127	0
Bra000708	7.32767	8.34556	6.71809	6.63815	6.10544	4.68394	7.88401	7.51208	6.21208	7.31869	6.56383	6.39548
Bra000710	0	0	0	2.55779	0	0	2.10638	1.97664	1.99789	2.92811	0	0
Bra000711	6.42392	6.57152	6.7684	6.58384	6.65041	5.32333	6.23694	5.64443	5.25499	6.21432	6.86012	4.80516
Bra000712	0	0	1.37402	0	0	1.38656	2.42831	2.71455	0	0	2.17586	0
Bra000713	6.55324	6.0701	6.50812	6.2545	5.30541	5.19875	4.93563	4.88928	3.32436	4.25313	5.18066	3.54993
Bra000714	3.29868	4.04208	3.44581	3.59265	3.78754	2.19402	3.57866	4.15919	1.80599	3.68107	3.47401	3.83699
Bra000715	4.77083	4.53943	3.43295	2.9392	3.18959	2.44558	2.48721	2.77325	1.79353	1.40066	3.55645	2.60417
Bra000717	0.559697	0	0	0	0	0	0.498537	0	0	0	0	0
Bra000719	4.96202	4.83603	4.38373	4.82792	5.32108	4.13177	5.25058	5.10684	4.74386	4.94622	5.21388	4.64534
Bra000720	0.880717	1.28644	0	0	2.10681	0	0.819505	0	1.71071	0.317408	2.73706	2.52117
Bra000721	1.97682	1.79608	2.44609	3.1059	0	1.87308	4.03116	3.66276	4.02887	2.82614	3.47215	3.61611
Bra000722	0	0	4.54697	0	0	0	5.01574	3.85079	4.90968	3.57438	0	0
Bra000723	0	0	0	0	0	0	0	0	0	1.92931	0	0
Bra000724	4.33369	3.73705	3.48094	2.72645	2.23766	2.49255	4.53562	4.52448	4.16315	4.25201	4.09294	3.23535
Bra000727	0	0	0	0	0	0	0	0	1.12371	0	0	0
Bra000728	3.91134	0	3.79685	5.29565	4.55319	4.81275	3.26473	5.44998	4.74332	4.09954	5.17341	3.97383
Bra000729	2.8942	2.38922	3.15675	3.38114	2.21309	2.92682	2.92627	3.4448	3.13838	2.32476	1.26265	3.20977
Bra000730	0	3.21304	2.27262	3.19017	3.02911	3.2869	1.74121	0	4.21863	3.5688	3.06919	0
Bra000733	0.545771	0.3627	-0.570188	0.354667	0.186589	0	0.484747	1.0964	-0.210052	0.713265	0.23618	0.598289
Bra000734	7.63983	7.88483	7.9906	7.8275	8.24247	7.43852	8.1762	8.62568	7.68127	7.5561	7.58639	7.20208
Bra000735	1.86341	0.682394	0	0	1.5044	0.759522	0	0	0	0	0	0
Bra000736	0	0	1.80871	0	0	0	0	2.73225	0	0	0	0
Bra000737	6.11295	6.05564	5.62776	6.09821	5.7281	4.72676	5.69872	6.03748	5.13021	5.21446	6.07115	5.11004
Bra000739	4.37858	3.37141	4.43323	4.9379	4.60484	5.18352	4.31726	4.35656	3.20904	4.14066	5.10716	4.02071
Bra000740	2.05659	1.46299	1.52611	0	3.8677	0	0	1.86603	0	2.49437	3.32727	0
Bra000741	6.22884	5.92083	5.66266	6.06967	6.62094	5.26012	5.89754	6.17324	5.1607	5.6117	5.39063	4.51171
Bra000742	2.71276	2.53449	0	0	2.35397	0	3.6515	2.52192	0	2.15102	1.39816	3.76901
Bra000743	3.94304	3.25779	3.98758	3.52221	4.08138	3.50573	4.60189	4.94194	5.38522	3.72404	4.49983	4.60879
Bra000744	0	0	0	0	0	0	0	0	0	-0.679751	1.16181	0
Bra000745	0	0.897581	1.96239	0	0	0	0.431933	1.30431	0	-0.0721961	0.765747	0
Bra000747	2.95767	3.13892	3.20448	2.86478	2.9612	2.95317	3.67416	3.42175	0	2.58367	3.2312	3.78916
Bra000749	2.08357	1.49007	1.5531	0	2.30972	1.5659	2.02231	0.892896	0	0.521523	0	0
Bra000752	0	0.645388	0	0	0	-0.277436	0	0	0	0	0	0
Bra000753	0	0	0	-0.0106604	0	0	0	0	0	0	0	0
Bra000754	3.19322	4.5989	5.04116	2.84727	4.68234	3.93818	0	2.26635	1.70127	2.62985	0	2.51172
Bra000755	0	0	0	1.72212	0	0	0	0	0	0	0	0
Bra000756	0	0.826827	0	0	0	0	0	0	0	-0.14307	0	0
Bra000757	6.64691	6.82591	6.57587	6.35932	5.98854	6.1881	6.95489	7.37915	5.59253	6.33265	6.54206	5.87287
Bra000758	0.489379	1.30625	0.373409	0.298318	0.130193	0.384459	0	0.303085	0	0	0	0
Bra000759	1.28024	2.53012	0.427317	1.6741	0.18409	-0.561624	0	0	0	0	0	0
Bra000760	3.65358	2.6435	4.12293	1.04514	4.20153	0	3.5924	3.04931	3.06836	2.41097	4.09567	0
Bra000761	0	0	0	0	0	0	1.36484	0	0	-0.726656	0	0
Bra000762	0	1.12066	1.18489	0	0	2.19719	0	0	0	0.151287	0.987474	0
Bra000766	4.81569	3.94078	3.1976	3.11961	3.53923	2.20992	3.83696	2.86071	4.36545	3.86451	3.8075	4.36827
Bra000767	0	0	0	0	0	1.36742	0	0.695504	0	0.32217	0	0
Bra000768	2.11731	1.71397	2.10113	2.28718	4.12087	-0.208934	5.00371	4.8765	4.13956	4.10145	4.71239	2.94908
Bra000769	7.32208	7.16801	6.79675	6.94997	6.8905	6.22903	7.25549	7.25389	6.49414	6.9775	6.5567	5.91129
Bra000773	2.65756	1.47609	2.12675	2.05023	3.88347	1.55345	3.0115	2.20669	2.48706	2.75362	3.66823	0
Bra000774	3.89207	3.52951	4.08108	4.28511	4.35241	4.09256	4.13584	3.86517	2.95591	3.04424	1.6638	1.44293
Bra000775	0	0	0	0	0	0	2.2266	3.09025	0	0	2.55068	0
Bra000777	0	0	0	0	0	0	0	1.57317	0	0	0	0
Bra000778	0	0	0	0	0	0	0	1.57317	0	0	0	0
Bra000779	0.762587	1.1655	0.231703	1.74065	1.98846	1.24316	1.70151	1.57529	2.17692	2.36468	0	1.40086
Bra000781	6.7739	5.28812	6.79739	5.5685	6.09398	0	6.39015	6.47011	6.50738	6.08352	7.12252	4.51855
Bra000782	3.65905	3.41073	3.2538	1.59208	4.01052	3.85053	3.1385	3.01152	4.72961	4.15671	3.47303	3.42351
Bra000783	1.23862	3.23077	1.70824	3.95046	3.46484	2.7213	0	1.04732	2.06894	2.26264	1.50848	2.88022
Bra000784	0	0	0	0	0	0	0	1.70028	0	0	0	0
Bra000785	5.72532	6.51861	5.07935	5.41547	2.25102	5.09206	5.21157	4.00436	1.85499	4.98601	1.29569	3.66577
Bra000787	5.35898	5.51767	4.5806	4.82331	4.33722	2.59345	5.95669	5.77825	3.94124	5.13416	6.02535	5.07414
Bra000788	-0.653017	1.74929	3.27547	0.74053	1.5728	0.827258	1.45586	0.745212	1.76118	1.58554	1.62191	0.984786
Bra000789	6.20203	6.47643	4.97452	5.84803	4.57373	4.9859	6.0458	6.34295	5.28412	5.53874	4.09186	4.09293
Bra000791	4.95533	5.32846	4.82492	5.16449	5.58169	4.49217	4.80502	4.58421	4.72566	4.54996	5.14104	3.75661
Bra000793	2.84791	3.98878	3.73218	1.6553	1.4889	0.744006	3.20182	2.88207	0	2.50407	1.53622	0
Bra000796	3.7122	3.22248	3.65086	2.72645	1.23766	2.07752	1.53563	2.23907	0	0.444656	0.285592	1.65038
Bra000797	5.91865	5.48121	6.45821	5.61397	6.04502	4.702	2.75802	2.88293	3.42618	1.76658	2.74502	1.65038
Bra000799	-0.107506	0.295629	1.36164	0	0	0	0	2.51234	0	1.32502	0.166561	0
Bra000800	3.23121	0.312456	1.9634	0.302185	3.72014	3.55991	0	0	0.738707	0	0	0
Bra000802	8.81479	8.76946	7.99531	8.90687	8.75876	8.39354	8.52142	8.09616	7.28611	8.40663	8.38255	7.58796
Bra000803	2.26288	2.83502	1.73192	1.24147	3.07366	1.74311	3.20184	1.8836	3.09209	2.39436	2.85985	1.90061
Bra000806	7.211	7.36597	6.09681	8.25586	6.85302	7.97178	4.88619	7.78224	0	7.60612	5.69211	6.27581
Bra000807	2.84789	2.76589	2.50972	2.01822	2.26645	0	1.97944	-0.14724	2.45498	2.64345	0.314314	0
Bra000808	2.56777	1.48525	1.81449	3.15351	0.98628	1.82594	3.50669	3.27355	1.58977	2.99993	2.35665	2.39868
Bra000809	2.00741	3.28429	1.47648	2.40088	2.97021	0.902776	3.26829	3.87948	3.89556	3.43877	3.94521	3.06033
Bra000810	3.86144	3.39122	4.19321	3.60146	4.62798	3.46821	3.8003	3.38337	4.4016	3.53677	4.25988	3.62629
Bra000811	2.14498	0	0	0	0	2.63053	2.08342	0	2.97659	1.59349	0	0
Bra000812	4.75059	0	5.21789	6.10057	0	0	0	4.50886	0	5.27214	0	0
Bra000813	3.77107	4.20656	5.24208	0	5.99657	0	0	3.55179	0	4.25859	0	0
Bra000814	1.35525	0	0	1.74743	3.90313	1.83642	1.29411	1.1668	0	0.78937	0	1.99446
Bra000815	0	0	0	3.13945	0	0	0	0	0	0	0	0
Bra000818	0	0	0	0	0	0	0	0	0	0.505169	0	0
Bra000820	2.53124	2.12673	0	2.92438	1.94974	1.20442	1.24777	0.53664	1.55323	-0.844051	0.998253	0
Bra000821	7.51475	7.05885	6.29313	7.41502	7.74141	7.06732	7.10527	6.17378	6.41343	7.89255	7.43083	6.09036
Bra000822	0.784646	1.19003	1.25405	0	2.01071	0	0	0	0	1.80575	1.05637	0
Bra000823	0	0	0	0	0	0	0	0	0	1.53472	0.787549	0
Bra000825	1.13907	2.54581	0	0	0	0	3.66278	3.53314	2.96928	3.38475	2.40939	3.78032
Bra000826	2.35201	3.75733	1.23644	3.7433	1.99311	2.83377	3.51321	3.89941	3.18191	3.2031	4.49827	2.4072
Bra000827	1.65956	0.0623152	0.128663	2.37471	3.20735	2.14005	1.92042	1.79435	2.48889	2.99836	2.93404	0
Bra000830	0	0	2.75866	0	0	0	2.2266	0	0	0	2.55068	0
Bra000835	2.00412	0	1.47362	2.39477	0	1.4863	0.942886	0	0	0	0	0
Bra000836	0	0	0	0	0	0	0	2.2478	0	0	0	0
Bra000837	7.72913	8.06224	7.30135	7.96071	7.82225	6.79783	7.86568	7.94021	7.49483	8.0442	8.3605	7.03983
Bra000838	5.4787	4.34258	5.19592	5.5145	5.40513	5.48359	5.58747	5.14793	5.11576	5.52806	4.99932	0
Bra000839	3.93734	2.76737	2.82288	0	0	0	4.61265	0	3.18442	4.389	4.19915	5.00004
Bra000840	4.692	5.59393	4.70218	5.42985	6.21367	4.03716	4.81515	4.36322	5.58644	4.62578	5.14631	3.87415
Bra000842	3.0699	1.47338	2.53909	3.26993	2.29582	1.55075	2.81615	1.46703	0.899392	3.31034	2.66554	0
Bra000844	0	0	1.05965	0	1.81633	1.0718	0	0.40127	0	0.0254683	0	0
Bra000845	0	0	0	0	0	0	0	0.41289	0	0.0371854	0.874301	0
Bra000846	2.91145	3.3139	3.62152	2.65282	3.99977	2.93236	4.17233	3.72458	1.86624	3.6908	4.01221	3.08993
Bra000847	0	0	0	0	0	0	0	0.876715	0	0.505169	1.33796	0
Bra000848	2.56663	3.82184	3.88424	3.21954	4.93034	2.72739	5.35334	5.26282	5.88237	4.38424	5.97396	0
Bra000849	4.1626	4.08131	4.8245	3.33239	2.58121	3.15834	3.75354	2.75176	4.3548	3.48981	3.43563	2.99447
Bra000850	2.93393	4.34526	2.40401	2.32075	4.16047	2.41864	4.19437	2.73876	2.76516	4.8391	4.78446	3.57875
Bra000853	6.34026	5.88675	5.88232	5.78111	6.10059	4.05108	6.09356	5.90824	6.35639	5.4088	6.14729	4.12176
Bra000854	6.45689	6.37642	5.70385	5.62607	5.87557	5.65467	7.31628	7.34297	6.33734	6.37039	6.41357	4.87436
Bra000857	3.52232	3.51185	3.57658	3.49913	4.33328	4.17363	4.1616	4.42092	4.1594	3.95716	4.60224	2.16188
Bra000858	0	0	0	0	0	0	0	0.993986	0	0	0	0
Bra000860	0	0	0	0	0	0	0	0	0	0	3.38481	0
Bra000862	0	0	0	1.41027	0	0	0.958427	2.4142	0	2.04216	2.2905	0
Bra000863	5.20828	5.22145	4.74481	5.11402	5.04204	4.2978	5.4552	4.32668	5.23086	5.89614	6.04178	4.77817
Bra000864	0	-0.190574	0	0	0	0	-0.654016	0	0	0	0	0
Bra000865	2.31314	1.71717	1.78239	1.7054	0	0	0.252004	0	1.14275	-0.2529	0	0
Bra000867	3.81189	4.81721	5.28281	6.51395	6.3608	4.62246	5.07201	2.60834	5.64483	5.97271	6.65315	4.46304
Bra000868	2.11089	2.51344	2.57997	2.72665	2.75177	1.59129	2.27223	2.5089	1.35521	2.12744	1.38557	2.16392
Bra000869	0.350203	1.2106	0.819096	1.55211	0.897844	1.28924	0.0965722	0.33466	0	-0.413401	-1.37346	0.571919
Bra000871	6.32645	3.87308	5.50789	4.5685	5.90133	0	7.35978	6.05507	6.28498	6.49856	6.51483	6.10351
Bra000872	1.1222	2.52886	0	1.51248	0	0	1.06093	1.93137	1.95239	2.14537	2.39259	2.76339
Bra000873	5.78299	6.07881	5.25273	6.37369	5.27232	5.1142	5.95431	5.66103	5.53955	5.94631	5.72976	4.10352
Bra000874	5.16854	5.24121	5.34814	4.4242	4.93496	3.89008	5.13989	4.67163	4.12342	4.53345	4.79086	3.34731
Bra000875	6.96364	6.45197	7.17058	5.98863	5.02017	5.73736	6.43272	7.71842	5.20968	5.69726	6.23024	5.02271
Bra000876	6.31728	4.52597	7.51161	5.88172	6.60513	5.08528	6.98021	7.59947	4.62472	6.28222	6.51975	5.75968
Bra000877	4.03179	2.8512	3.50108	3.00876	0	2.92812	3.97064	3.06552	3.59845	3.20327	3.04155	2.08624
Bra000878	5.18861	5.00549	5.17957	5.13	5.12899	4.74081	5.32332	5.76132	4.53969	4.62521	4.96	4.86258
Bra000879	0	2.2312	3.87564	2.20812	0	4.62692	1.75925	2.62628	4.2367	0	2.0871	0
Bra000880	3.16059	3.2417	2.62972	4.55359	3.06454	2.90426	2.36254	2.45859	2.25302	1.856	3.28275	4.06199
Bra000881	0	1.25094	0	0	0	0	0	0	0	0	0	0
Bra000882	4.56495	3.51211	3.57506	3.81779	4.91664	3.58789	2.04426	0.914756	2.9357	4.00304	4.83541	0
Bra000883	0	0	1.41757	0.341268	0	3.2365	0.887322	1.7608	0	1.38111	2.22237	1.58694
Bra000884	7.79089	8.22523	8.92939	7.24159	9.09901	7.00418	7.22694	8.00902	5.53699	8.31799	7.94356	5.36091
Bra000885	4.69059	5.10024	4.48242	3.66363	2.917	4.17448	4.62919	4.30434	4.10642	4.71858	4.54286	4.3341
Bra000887	2.0251	0.852183	4.08023	0	3.2517	4.09512	0	4.41424	1.27153	1.88703	5.28994	3.67048
Bra000889	0	0	0	0	0	0	3.45746	4.91422	2.54116	0.147059	1.98328	3.3513
Bra000890	0	0	0	0	0	0	0	0	0	1.58201	0	0
Bra000891	0	0	0	0	0	0	0.204904	0	0	-0.300185	0	0
Bra000893	2.78753	1.60634	0	2.91696	0	0	0	0.0144696	0	-0.363885	0.475988	0
Bra000895	7.37619	6.71751	6.54146	6.54033	7.11733	6.46877	7.05165	7.01716	6.27462	6.49632	6.834	6.95091
Bra000896	1.61191	1.20631	0.858506	1.52045	1.03033	-0.715446	0.743532	-1.38165	1.21863	-0.180183	-0.919926	0
Bra000897	1.75173	2.15463	0.22085	2.14484	0	1.23229	2.01258	1.14941	0	1.3538	3.61102	1.38999
Bra000898	0.281562	0.685519	0.750804	0	1.50752	0.762646	1.8054	1.09329	0	-0.284595	0.554785	0
Bra000900	3.58088	1.76142	2.24265	2.97397	2.58436	3.25411	3.41289	3.4931	2.18786	3.11262	3.04781	2.41181
Bra000901	3.77594	2.86227	0	0	0	1.93721	3.97763	3.26169	0	3.70215	1.72274	3.09644
Bra000902	1.9045	2.30854	2.78879	2.29675	2.5455	0.800662	1.2584	2.93853	3.14915	2.33849	0.592665	0
Bra000903	0	0	0	0	0	0	1.78371	0.0716391	1.08946	1.69363	1.53314	1.89891
Bra000905	6.35015	5.38103	5.70453	5.4974	4.87609	4.13346	6.4463	7.12877	5.93994	6.51859	6.50224	5.61495
Bra000908	0	0	0	0	0	0	2.89221	4.08032	3.78496	4.20703	5.38904	0
Bra000909	4.15619	4.58154	3.62727	0	4.38287	0	3.09432	2.94778	3.98952	0	0	0
Bra000910	5.49825	0	6.74669	6.53163	5.91789	3.17896	5.6291	5.81073	0	5.84915	6.11872	4.34115
Bra000912	0	0.901216	0	0.888617	3.30767	1.97807	3.02052	2.89288	3.32644	1.93144	3.35433	0
Bra000913	-0.0931263	2.895	1.96099	2.88474	3.45469	2.7095	3.65314	3.04126	4.05822	4.38384	4.0878	5.35269
Bra000914	7.17495	5.90203	6.06753	6.21545	6.69644	5.95207	6.93045	6.80223	6.56774	6.91284	7.06429	6.48481
Bra000915	6.09079	6.45419	5.71693	6.33665	6.8002	6.29	6.05506	5.85215	5.82774	5.77848	5.9719	5.5522
Bra000916	3.5339	2.95083	4.00459	0	0	4.02123	2.47215	2.33354	0	0	0	0
Bra000918	0	0	0	1.9523	0	0	0	0	0	0	0	0
Bra000919	3.26308	1.67038	2.7327	2.6529	0	1.74581	1.20179	0	0	3.02425	3.11778	0
Bra000920	0	0	0	0	0	0	1.39972	1.26871	0	0	1.72976	0
Bra000921	0	0	0	0	4.1319	0	0	0	0	0	0	0
Bra000923	0	1.27226	1.33603	0	0	0	0	0	0	0	0	0
Bra000925	4.85046	3.93448	3.41304	3.65632	3.75464	3.74756	1.88235	1.75342	1.77361	3.18799	0	0
Bra000926	1.02488	0	0	0	0	0	1.96364	0	0	0	0	0
Bra000927	2.6578	0	2.12766	0	0	2.14158	1.5964	3.78631	0	4.10049	2.92531	5.30114
Bra000928	2.92999	2.40677	2.47309	3.07525	0.907914	2.16256	1.94292	2.49488	0.511397	1.92138	1.54146	0
Bra000929	5.17922	6.30537	4.97223	6.36245	6.5758	3.66967	6.64092	6.29238	6.01257	5.23362	6.67765	0
Bra000930	0.24457	0	0	0	0	0.72561	0	0.0563754	0	-0.321732	0.51788	0
Bra000931	3.06298	2.14629	3.53237	3.45433	0	2.22276	3.84978	3.55157	2.57093	2.98432	3.01293	2.38113
Bra000932	1.22655	0	0	0	0	0	1.16527	3.03529	2.05685	0.665511	0	0
Bra000933	1.23547	0	2.70469	0	1.46141	0	2.17434	2.74773	1.65	0.991056	2.5088	2.87446
Bra000935	0	0	0	0	0	0	0.036018	0	0	0	0	0
Bra000936	2.35682	2.34411	2.9958	3.20979	4.83057	2.8371	2.4657	1.97743	1.77102	1.78804	2.63174	1.99463
Bra000937	4.73432	4.353	4.64157	4.98056	2.59096	3.72015	3.41948	3.68027	2.19447	4.0197	4.14187	2.41842
Bra000938	4.98387	5.98055	4.03896	5.17776	4.21044	0	5.2443	4.11027	4.40015	4.23758	3.834	3.62898
Bra000939	0.594185	0.998968	2.06352	2.57085	2.82021	1.07568	0.533025	1.40513	1.42397	1.61433	0.866544	2.23392
Bra000940	5.67709	5.63047	5.34338	5.71179	5.35285	5.04859	5.68467	5.2397	4.47108	5.85156	5.82148	4.41812
Bra000941	0	0	0	0	0	4.95507	0	0	0	0	0	6.12003
Bra000942	2.64156	3.04795	3.52612	4.03205	3.8677	0	0	0.86603	2.88673	2.07933	3.6492	2.69758
Bra000943	2.03263	1.43604	2.82374	2.74729	1.25854	2.09841	1.55649	2.1668	0	1.05056	0.306426	0
Bra000944	4.21691	2.88571	4.68636	1.28594	4.12108	2.96192	5.22608	5.37743	4.81244	4.03219	4.86674	4.12044
Bra000945	0	0	0	0	0	0	0	0	0	0.901911	0	0
Bra000946	2.94393	3.36611	0	0	0	0	2.88209	2.73864	3.77703	2.40735	0	0
Bra000947	7.86814	8.05008	7.64199	7.62869	7.3477	7.00931	7.67817	7.85681	7.31542	7.85204	7.50649	7.28284
Bra000949	1.7934	2.19554	-0.322534	1.18706	2.75617	1.27359	1.14739	2.19178	2.03763	2.44673	1.48353	0
Bra000950	0.861916	1.26757	0	0	3.08801	0	0	0	0	0	2.13337	0
Bra000951	0	0	0	0	1.69399	0	0	0	0	-0.0974	0	0
Bra000952	5.23802	4.91167	4.17102	5.29711	4.60586	3.9478	4.27318	4.05124	2.79424	3.39627	3.90286	2.60284
Bra000953	7.78247	7.95648	7.36031	8.07348	8.32547	6.88182	6.56626	5.95268	5.39917	6.76982	7.39572	4.04097
Bra000954	4.17528	1.99509	3.86701	3.56699	3.81633	2.0718	3.11411	2.98623	1.42009	2.61044	2.86268	0
Bra000955	5.80246	5.73146	6.5198	5.65309	5.02852	5.19116	5.69545	5.42014	4.43974	5.1929	6.35952	4.02766
Bra000956	0	0	0	0	0	0	1.60457	0	1.49558	0	0	0
Bra000957	1.10551	0	0	0	0	0	0	0.914756	0	1.54361	0	0
Bra000958	0	1.86886	0	0.85642	0	0	0.4033	3.73516	0	0	2.32215	0
Bra000959	4.43286	4.25132	3.09468	4.43325	3.58837	2.10632	3.78679	3.75965	3.45498	4.47353	2.89927	3.26417
Bra000960	0	0	0	5.05117	0	0	0	0	0	0	3.34125	0
Bra000961	4.01439	3.64111	3.89871	4.52191	2.65541	3.49566	3.76059	3.32826	2.84407	4.25618	2.70226	3.65376
Bra000962	4.05241	4.07801	2.40618	4.06608	2.57793	0	2.87579	2.74849	2.76656	2.37104	3.625	2.99118
Bra000963	4.74562	4.21199	4.61321	4.00172	2.51201	2.93636	3.13204	4.38493	2.43734	4.03921	3.88312	2.5089
Bra000964	0	0	0	0	0	0	0	0	0	0	3.05051	0
Bra000965	3.60349	3.00744	3.75081	4.25885	4.09248	0	3.54237	4.28969	2.69613	3.01309	3.72472	2.92065
Bra000966	5.99424	7.01848	4.46492	4.35764	0	0	0	5.77032	6.82755	5.81122	7.22779	0
Bra000967	1.98101	1.38431	2.03513	0.37381	0	0	2.08983	0.96326	0	0.998766	0.254896	0
Bra000968	0	0	0	3.08872	0	0	0	0	3.54035	3.16573	2.96526	0
Bra000969	0	2.44673	1.92667	2.43433	0	0.938677	2.39623	0.268686	2.87203	2.47689	2.3151	0
Bra000970	0	0	0.36642	1.87515	1.12316	0.377957	-0.163819	-0.290251	0	0.329812	1.17133	0
Bra000971	1.39523	0	0	0	0	0	1.33409	0.206693	0	1.41449	0	0
Bra000972	2.69492	1.77424	1.84192	2.53287	1.86176	2.61828	2.4495	1.77222	1.20199	1.48055	2.3271	2.273
Bra000973	3.1888	1.59146	2.07293	3.58209	3.63704	3.54372	0.542773	2.7387	3.01811	3.62056	2.68575	0
Bra000974	6.85941	6.5588	6.92377	6.49256	6.3778	6.89731	7.59281	7.63833	7.11941	7.28371	7.72397	6.58676
Bra000976	2.67686	3.20619	1.68665	1.19482	3.44337	3.02037	3.9112	3.61426	2.04699	3.29489	3.39769	2.85639
Bra000977	5.033	4.32516	4.60958	4.72213	3.55881	4.62281	4.85621	5.60026	3.16297	4.77234	5.30239	3.9745
Bra000978	1.60213	0	2.07197	1.99061	3.8285	2.08575	3.86269	2.40904	2.43287	3.04428	4.19193	3.24522
Bra000981	4.76876	4.75809	5.23805	4.74573	4.48017	5.01558	4.47314	4.50609	2.86148	4.6887	4.52697	4.08623
Bra000983	0.398613	0	0.867889	0.790722	0	0.879839	0.337471	1.21007	1.22828	2.15485	2.2565	0
Bra000984	1.78483	2.1951	2.25479	3.75741	3.01129	2.26902	3.30836	1.59065	0	3.81381	2.0515	0
Bra000985	5.22695	4.06018	4.69773	0	3.86896	4.12982	4.90213	2.44045	0	6.00571	5.48546	4.29188
Bra000986	3.40556	4.39852	5.33469	3.79484	4.63183	3.47359	4.80366	3.79844	4.55797	2.84593	5.58145	4.04779
Bra000987	3.62019	3.66006	0.919332	2.84371	2.67609	2.73796	3.38921	3.72284	2.27952	3.34112	3.4255	2.08817
Bra000988	4.17927	3.36471	5.16353	2.76134	3.59817	1.85491	3.89556	4.34993	2.20237	4.39697	4.6411	0
Bra000989	3.52875	3.67711	2.41387	0	0	2.42853	3.46725	4.65543	0	4.38964	5.29673	3.58866
Bra000990	1.81856	1.89914	1.55067	1.89003	0.722475	-0.0229927	0.435575	0.309712	1.32591	1.51312	1.35632	0
Bra000991	6.24624	4.34623	5.98026	5.62518	5.15125	5.41349	6.86248	7.24285	5.7574	5.70919	7.42689	4.57624
Bra000992	0	0	0	0	0	0	0	3.62117	0	0	0	0
Bra000993	3.03045	2.78099	2.84746	3.7717	3.60423	2.37337	3.96939	3.38399	1.98528	3.25064	2.65299	1.20906
Bra000994	1.89498	0	1.36443	0	0	0	0	0	0	0	0	2.53548
Bra000996	2.98352	3.24856	0.99316	2.72481	3.07185	2.3264	3.04799	3.24402	1.35337	3.59952	2.60612	2.16207
Bra000997	0	0	0	1.85642	2.69044	0	1.98826	1.27574	0	2.22096	2.73719	4.10389
Bra000998	2.86192	0	2.91632	1.25297	3.67297	2.34384	3.38567	3.99397	3.69189	2.88346	3.94072	2.50232
Bra000999	1.84416	2.24671	2.31324	2.91561	4.20751	1.58759	3.46117	2.79471	3.81096	2.8607	3.25636	2.16022
Bra001000	1.78455	2.50942	0	2.17762	1.01042	0	2.0454	2.59721	2.61392	1.21678	1.05882	0
Bra001001	0	0	0	0.319155	0	0	0	0.738699	0	-0.641095	0.200278	0
Bra001002	0	0	0	0	0	0	0	1.78834	0	0	0	0
Bra001003	1.76705	1.17237	0	2.15834	1.99311	0	0.705854	0.57748	0	2.78806	0	0
Bra001004	5.18892	4.59215	4.80247	4.42132	5.41482	4.66965	5.55233	5.70759	4.94035	5.12856	5.21497	4.74944
Bra001005	0	0	0	0	0	0	1.77751	1.64442	0	1.28358	0	0
Bra001006	0.890213	0	0	0	0	0	1.829	0	0	0.326951	0	0
Bra001007	7.3756	7.52404	7.84641	8.28089	6.1413	7.58085	7.02503	7.69391	6.74956	7.16344	7.15153	7.1601
Bra001008	1.55206	2.53961	0.0211386	-0.0545976	0	0.447505	0.491001	1.36507	0	1.15363	0	1.19008
Bra001009	5.98485	6.54684	5.5339	5.55366	6.06811	4.547	3.89608	3.76598	4.99415	5.01805	4.22713	1.89859
Bra001010	6.96353	6.25081	6.43319	6.10161	6.35327	4.97246	6.68464	7.05874	6.73503	6.67423	6.87453	5.54654
Bra001012	0	0	0	0	0	0	0	1.34825	0	0	0	0
Bra001017	3.48244	3.47582	3.53715	2.87142	3.70875	3.96572	3.42109	3.6119	2.31302	3.92347	2.75102	3.12499
Bra001019	7.64119	0	8.08609	6.95695	0	0	6.58541	7.68104	0	7.79893	7.81197	0
Bra001020	4.35487	4.91059	3.82408	4.57743	3.99584	3.83583	5.16822	4.55146	4.26241	4.88521	5.10225	4.40881
Bra001021	2.93251	2.1655	0	3.32562	2.98846	1.82812	1.70151	2.16025	2.59195	2.00211	1.62185	2.40086
Bra001022	2.64147	2.30854	0	2.29675	1.54549	2.38563	1.84337	0.131181	1.14916	1.75352	2.17763	0
Bra001023	1.47076	1.55091	-0.382151	1.12751	0	0.628988	1.89514	1.54727	-0.0219933	1.16462	1.424	0
Bra001024	4.6525	5.07651	3.53859	5.02977	4.29433	4.55742	5.00567	3.86048	5.48574	3.53401	5.64186	0
Bra001025	2.81439	2.21822	1.69865	2.62184	1.45537	0.710455	1.75327	1.04127	0	1.66307	0.502779	0
Bra001028	7.19523	7.02808	7.54046	7.16222	7.59214	6.26788	7.67089	7.21645	7.34978	7.31442	8.10439	6.58185
Bra001030	0.767045	0	0	0	2.99311	0	0	0.57748	0	1.78806	0	0
Bra001031	0	0	1.80871	0	2.56529	0	0	0	0	0	0	0
Bra001032	1.79049	0.609301	1.67475	2.91991	3.01643	2.27149	2.95177	2.33935	1.03509	2.63909	3.0639	1.84447
Bra001033	0	0	0	0	2.00629	2.262	0	0.590616	1.61013	2.21635	0	0
Bra001034	5.00218	5.05103	3.85458	5.08149	4.70446	4.1289	3.877	4.64928	3.11525	4.23203	4.66026	3.70153
Bra001035	4.20759	4.29663	3.94066	4.27275	5.91953	4.69213	2.82419	4.69082	3.71682	4.33082	5.1516	3.5302
Bra001036	5.01787	5.03043	4.90226	5.54075	5.65894	3.42903	5.60878	5.13685	5.45536	5.61548	5.7558	3.26536
Bra001037	5.26831	4.74113	5.34544	4.267	4.42402	1.9429	5.76898	6.16181	5.02791	4.89762	5.46932	3.51644
Bra001038	1.86341	1.26735	0.747688	-0.329227	1.5044	0.759522	3.30478	2.67514	0	3.29724	3.01111	3.50248
Bra001039	2.78836	2.38431	2.7721	2.69574	3.20691	1.46177	2.72726	2.79334	1.81046	3.22116	3.2549	2.61958
Bra001040	4.95746	4.56053	4.37223	4.29547	4.88794	4.49092	3.46339	4.68689	4.03213	4.25083	4.93542	3.16344
Bra001042	0	0	0	0	0	0	0	0.753416	0	0	0	0
Bra001043	0	0	0	0	0	2.14973	0	0	0	0	0	0
Bra001044	0	0	0	0	0	0	0	0	1.17832	0	0	0
Bra001045	1.91422	0	2.96864	2.30513	0	3.39623	1.853	2.30914	1.74423	2.35111	1.18547	2.55477
Bra001046	8.29959	7.72686	7.60387	7.675	7.67169	7.55857	8.66812	8.51758	7.4532	7.53972	8.00671	7.1087
Bra001047	1.48703	1.30522	1.95618	0	1.12795	1.96772	1.84097	1.2995	0.731487	1.65655	0	0
Bra001048	0	0	0	1.78135	0	0	1.33068	2.2	2.22248	1.83227	1.66108	0
Bra001049	6.46362	5.91477	6.58938	6.0564	6.23047	5.7097	5.60583	5.75065	6.15663	6.06918	6.68817	5.64648
Bra001050	5.93007	5.25712	4.73647	4.65861	3.49315	4.6232	4.42832	4.81477	5.21243	4.8182	4.95422	4.64401
Bra001051	5.6483	5.54846	3.79685	5.88061	5.87511	5.13468	4.84969	5.29798	5.15836	3.77761	5.17341	3.97383
Bra001052	6.5279	6.00118	5.05945	4.71269	5.55285	4.81124	6.94283	7.11245	6.08362	6.79081	7.41909	3.64958
Bra001053	0	0	0.166368	0	0	0	0.957372	0.0902031	0	0	0	0
Bra001054	2.74123	0	0	0	0	0	0	0	0	0	0	0
Bra001056	1.16765	2.57451	0	0	0	0	0	0.976635	0	0	1.43783	2.80899
Bra001057	3.28787	1.10802	2.75724	3.41629	2.92895	0	3.22669	3.68346	3.53277	3.46055	3.78227	3.3429
Bra001058	2.1333	0	0.602504	0.525878	0	0	1.65716	-0.0546575	0	0	0.406874	0
Bra001059	0.841756	0.660691	0	1.23412	0.482745	0	2.78063	2.65354	2.67134	2.14997	3.11504	0
Bra001060	1.39862	0.802855	2.45285	0.790722	2.62459	0.879839	1.33748	1.21007	0	1.41789	2.2565	0
Bra001061	1.0618	0	2.94591	-0.129747	0.702666	-0.0428075	1.7377	1.8749	2.62803	-0.0916897	-0.248413	1.11477
Bra001062	2.28823	2.70259	2.75866	3.67281	4.51501	0	2.2266	3.67522	3.12013	1.73886	0	0
Bra001063	2.87292	4.86531	2.7576	4.26265	3.51419	1.77075	2.81163	3.09644	3.70329	2.31235	3.14254	0
Bra001064	3.90477	4.90085	4.9598	2.29176	0	0	0	0	0	0	0	0
Bra001066	0.871292	0	1.34073	3.96275	3.09738	2.35322	3.61743	2.68139	0	2.11528	2.1427	0
Bra001067	0.825037	0	3.87942	0	0	2.30689	0	1.63529	0	1.26141	1.09662	2.46534
Bra001068	0	0	0	0	0	0	0	1.05738	0	0	0	0
Bra001071	1.48229	0.886745	1.95158	1.87422	0	1.96362	0.421134	0.293524	0	0	0	0
Bra001073	4.67416	5.0985	5.56026	5.78813	0	3.57919	4.02733	2.88181	0	4.1412	4.9262	5.74224
Bra001074	0	0	0	0	0	0	2.76822	0	0	0	3.08606	0
Bra001078	5.1205	2.71716	4.86985	3.7054	3.5391	4.79426	4.89586	5.44672	4.46468	3.55445	4.39364	2.95228
Bra001079	5.12601	4.53475	5.01083	4.51475	3.76738	4.02449	4.47968	4.67021	3.3717	5.23054	4.61664	3.18385
Bra001080	1.04595	1.4523	1.51546	3.02144	3.27209	0	0	0.855424	0	2.06862	1.31667	0
Bra001082	2.95544	2.0384	2.10286	2.02512	2.85953	1.11505	1.57233	1.44434	0	2.3908	0.905736	2.27332
Bra001083	3.01955	2.42293	0.488721	2.73423	1.24546	2.08532	2.28038	1.41677	3.17095	2.6224	2.87833	1.65819
Bra001085	2.95335	4.23015	4.19499	4.34687	4.05363	3.70665	2.62926	2.98898	2.51955	2.50007	3.73075	0
Bra001089	2.17713	0.994811	1.06126	-0.0145345	0.818016	2.07261	1.85303	2.40512	0	1.34583	1.45171	0
Bra001090	3.85372	4.25638	3.98177	2.99907	5.73853	2.89359	5.06828	5.1869	5.18999	4.08195	5.2379	4.4138
Bra001091	0	0	0	0.449176	0	0	-0.00462258	1.45363	0	-0.51048	0	0
Bra001092	2.15615	3.88489	0	2.54633	3.38232	0	2.67984	2.96519	0	1.5946	2.42639	0
Bra001093	0.559619	-0.0377871	0	-0.0470507	0.785458	0	-0.501447	0.957573	0	-1.00872	0	2.78261
Bra001094	2.1762	2.57991	3.96734	2.15367	2.9871	1.65717	2.43702	2.57312	4.17567	1.60966	2.03464	2.40006
Bra001096	0.923834	0	1.39299	0.316713	2.14972	0	-0.137257	0	0.753262	-0.643543	1.19784	0
Bra001098	5.73389	5.78859	6.20461	4.94639	6.11286	4.6364	4.30956	5.75561	6.09693	6.0193	7.60478	0
Bra001100	0	0	0	0	1.06025	0	0	0.644392	0	1.27059	0.105718	1.4745
Bra001101	0	4.07193	4.10982	0	0	0	0	0	0	0	0	0
Bra001102	2.20295	3.61651	4.25825	0	3.42967	2.68875	2.14136	2.00571	0	1.65229	0	0
Bra001104	4.25675	4.53399	3.94825	4.42255	3.98511	2.47422	4.49337	5.21708	4.40801	4.62729	5.4002	3.30995
Bra001105	3.03012	3.02137	3.08459	3.74262	2.25626	0	2.96888	3.16158	0	3.27508	2.30091	2.67102
Bra001106	1.74957	2.15246	0.218682	0.142688	0.975439	0.230129	1.68849	1.14725	2.57893	1.50363	1.02389	0
Bra001110	0	0	0	0	0	0	0	0	0	1.76458	0	0
Bra001111	3.53558	2.71838	2.78257	3.11961	1.95427	1.20991	4.252	3.99821	3.88002	3.334	4.32207	0
Bra001112	0.0971253	0	0.566318	0	0	0	1.03602	0.909235	0	-0.469699	0	0
Bra001113	0.453849	1.85824	2.5081	1.84585	0	2.52011	0	0.265173	0	0	0	0
Bra001114	4.21366	4.17021	4.36098	3.69904	3.85465	2.78788	3.88949	4.44037	4.30631	4.01372	4.38728	1.9459
Bra001115	3.40556	3.39853	2.87526	3.79484	2.63183	4.21056	1.34423	3.79844	2.23605	1.84593	0	3.04779
Bra001116	3.9468	3.76598	4.00102	3.92393	3.90973	2.84301	3.76013	2.98073	2.77644	3.60335	3.95678	4.00106
Bra001117	1.06732	1.47376	1.53685	1.45778	0	1.54963	1.00608	0.876715	2.89747	1.50517	1.33796	0
Bra001118	2.83322	0.915827	0.980596	1.90317	2.73728	1.99266	1.45013	2.64438	1.34101	2.75344	1.78389	3.15083
Bra001120	1.47156	0	0	2.44848	1.69755	0.952878	3.21776	1.86779	2.88622	1.49113	2.74427	2.11101
Bra001121	4.22695	3.06018	5.11277	4.02373	0	0	4.16516	4.44045	0	3.09882	0	0
Bra001122	5.46546	5.07649	8.12891	5.62467	6.20702	5.73098	6.50321	7.97995	6.4908	6.57469	7.37586	5.89308
Bra001123	3.3698	0	3.2548	2.17245	4.01129	0	4.04533	3.59065	2.61583	2.81382	3.63646	3.42883
Bra001124	2.0726	3.06105	0.541792	0.465264	1.29852	0.553459	2.59646	2.46972	1.9021	2.09066	1.93127	0
Bra001125	1.42592	1.244	1.3101	3.04131	0	0	1.36484	3.11297	3.25532	2.97378	1.70008	0
Bra001126	4.86232	4.56873	4.21642	3.55205	3.97303	3.64439	3.90798	5.55586	4.57708	4.60038	4.75403	2.80321
Bra001127	7.45312	7.17445	7.49679	7.04957	7.39354	5.98293	7.72754	7.70945	7.14977	7.46629	8.12429	5.86199
Bra001128	0	0	0	0	1.48275	0	0	0	0	0	0	0
Bra001129	5.98914	6.43348	5.51969	6.02845	5.42843	5.60922	5.78532	6.12775	5.46492	5.4424	5.15471	4.97848
Bra001131	0	0	1.15565	0	1.91232	1.1679	0	0.496953	0	0	0	0
Bra001132	0	0	0	1.88579	0	2.98019	0	2.8893	0	0	0	0
Bra001133	2.75261	2.57451	3.22218	1.55779	2.39383	1.65016	2.10638	0.976635	0	1.60618	0	0
Bra001134	4.74152	3.16095	4.79735	3.12234	0	4.22983	5.67972	5.99826	3.57434	5.20038	6.32069	4.39215
Bra001136	2.46085	2.16332	3.39946	1.73847	3.57124	2.24098	2.94726	3.66057	3.39713	2.3625	3.03472	3.39868
Bra001137	1.0566	1.46299	0	1.44709	0	2.53888	1.99535	1.86603	1.88673	1.49437	2.32727	0
Bra001139	0.919073	3.64685	2.97349	3.30996	3.14517	2.40109	3.66521	3.05093	3.33405	2.35599	3.77526	4.1446
Bra001140	0	0	0	0.646098	2.47968	0	0.192611	1.06552	1.08331	-0.312536	0.52702	0
Bra001143	3.2817	1.68909	1.75134	1.67145	3.50792	2.76447	2.80537	3.41213	2.11206	1.72108	3.13631	0
Bra001144	0	1.45764	1.52078	0	0	1.53353	1.99002	1.86071	1.88139	0.488998	1.32196	2.69222
Bra001145	0	0	2.48484	3.40104	0	0	1.95317	0	0	1.46143	0	0
Bra001147	0	1.81749	0	0.222508	1.64034	0.310131	-1.23158	0	0.658892	0.261856	1.10369	0
Bra001148	0	-0.0566247	0.00989175	0	0	0.0212096	-0.520256	-0.646173	0	-1.02757	0	0
Bra001149	3.06754	0	4.53859	3.44481	0	0	3.00567	3.86048	0	3.85595	0	4.72043
Bra001150	2.5597	2.54934	2.02902	1.95147	0	2.04114	2.82046	2.37074	2.38945	1.99471	2.41712	0
Bra001151	3.1278	2.53449	1.59735	3.51807	3.93893	3.19519	2.06654	3.52192	0	0.566055	2.39816	3.76901
Bra001152	5.01658	4.69553	3.64461	4.98202	5.4013	3.87916	3.3365	4.6492	3.59002	3.72592	3.18461	2.23003
Bra001153	2.94748	3.35236	2.67987	3.01719	3.43655	2.69206	0.564388	2.02138	1.45536	2.06088	1.89781	0
Bra001154	8.04547	6.86861	7.44467	7.3524	7.56317	6.34009	8.43155	8.79753	8.53192	8.02695	8.64675	6.76592
Bra001155	2.07272	0	3.12721	1.46316	3.29887	0	2.59643	0.882087	1.90287	2.68053	3.92829	0
Bra001156	4.85353	5.04334	4.83829	4.01731	4.27278	3.53132	6.28843	5.75708	6.46256	6.49333	6.21773	3.69167
Bra001158	2.42612	0	3.4808	4.62268	3.65241	0	1.36479	2.23394	0	2.86667	2.69501	0
Bra001159	1.39523	2.38443	0.864509	0.787341	1.62121	2.46142	1.33409	3.01405	1.22489	0.829525	0.668165	4.03453
Bra001160	0	0	0	0	0	-0.342228	-0.883444	0	0.00677914	-0.39152	0	0
Bra001161	0	0	0	-0.44746	0	0	0	0	0	0	0	0
Bra001162	0	0	-0.750933	0	0.00585985	0	0	-0.406105	-0.390814	-0.789651	-0.94438	0
Bra001163	1.14509	1.92474	1.46201	2.53951	2.85624	1.88782	1.66906	1.95945	2.11157	1.50041	1.42124	0.460061
Bra001164	3.60988	1.69538	1.7576	1.67769	3.51419	2.77075	4.39659	3.90379	0	3.31235	3.14254	3.92973
Bra001168	3.0356	4.44772	2.50577	0	3.2622	0	2.97408	1.83969	3.86701	3.06758	2.30035	0
Bra001169	4.64552	5.37238	4.69983	4.89508	5.11947	3.82752	4.79379	5.26367	4.72326	4.8883	5.26348	4.45529
Bra001172	4.78758	5.48194	4.25692	5.09676	4.42864	3.90653	4.9488	4.95209	4.03241	4.44526	5.3162	2.25743
Bra001174	4.15602	2.88162	3.21019	3.35592	2.96692	3.22193	4.8498	4.87491	3.57052	4.44738	5.01451	1.79488
Bra001175	3.32917	3.84873	3.19776	3.69213	3.45979	2.71399	3.26815	3.87379	2.85161	2.56239	3.00432	1.41193
Bra001176	5.22801	4.09357	5.12406	4.39	3.84515	4.36333	5.46496	4.56839	2.93423	5.27032	5.40334	5.63682
Bra001177	3.70702	2.78806	3.43917	3.6526	3.34792	3.60265	4.41147	4.42012	3.95143	3.81736	4.32229	4.02341
Bra001178	1.3069	0	0	1.69657	0	0	1.24561	2.70026	0	0	1.57643	0
Bra001179	0	0	0	0	0	0	1.69709	2.5645	0	2.20225	0	0
Bra001182	4.79348	5.04591	4.52581	5.03344	4.86747	4.95287	5.49787	4.45275	5.10862	4.99364	4.32924	4.43294
Bra001183	0	0	0	0	0	2.33258	1.78672	0	0	2.29291	0	0
Bra001184	0	0	0.884934	1.80772	0	0.8969	0.354509	0.227063	0	2.17196	0.688521	0
Bra001185	0	0	0	0	0	0	0	0	0	-0.497014	0.343612	0
Bra001186	3.67393	3.66391	0	2.65041	3.89996	2.15554	2.61275	2.80657	3.82568	2.91685	3.26796	0
Bra001187	1.392	3.79994	4.18363	3.36631	0	0	1.33068	0	3.22248	2.41723	2.66108	0
Bra001189	2.89021	2.29597	1.35966	2.28118	0	0	2.829	1.70024	1.72021	1.91192	0	2.5307
Bra001190	1.08428	1.22276	1.55324	1.70082	2.53243	1.9792	1.76024	1.77276	1.32837	1.38867	2.09701	1.72146
Bra001191	2.30083	3.71531	0	0	0	0	3.2392	3.10274	0	1.75166	0	0
Bra001192	0	0	0	0	0	0	2.61262	2.47251	0	0	0	0
Bra001193	0.544624	0	0	0.936433	2.77063	2.02605	1.48347	0.355704	0	2.56454	0.817132	0
Bra001194	2.89519	2.30623	0	0	0	2.37975	1.83372	0	0	2.34046	2.16105	3.53978
Bra001195	2.04054	2.02892	2.09468	2.01822	3.85141	1.52136	3.14936	2.66011	0	2.47353	1.89927	0
Bra001196	1.49309	1.89759	0.962394	2.88501	2.71909	2.5594	2.43194	3.11166	2.90777	1.92781	0.765747	2.13259
Bra001197	4.63116	5.05484	0	5.74565	4.27301	5.8579	2.98433	5.4244	0	5.09709	0	6.28391
Bra001198	2.71753	3.70534	2.50857	2.91804	2.94339	2.19807	3.65646	3.70023	2.54688	3.31951	1.99191	2.94071
Bra001200	1.75098	1.89005	2.95697	0.559727	3.19918	1.64619	1.68994	2.14941	1.58016	1.76681	1.7631	2.80366
Bra001201	5.82385	5.85454	4.86438	6.57789	5.92061	5.49814	4.09282	5.26011	4.33177	5.48779	5.42603	4.9195
Bra001202	0	0	1.62	0	0	3.21787	0	0.959496	0	1.58885	0	0
Bra001203	2.84104	2.9203	2.49053	2.32854	2.86032	0.735799	2.45812	2.70266	1.57049	1.49284	2.33953	0.571085
Bra001204	0	0	0	0	2.42555	0	0	0	0	0	0	0
Bra001205	0	0	0	0	0	0	0	0.993986	0	0	0	0
Bra001207	4.7149	4.74262	4.06893	4.86451	5.2406	3.08163	5.47679	5.99398	5.304	5.15241	6.09267	4.65531
Bra001208	3.34474	2.98757	3.3543	3.03411	3.28101	1.68727	3.73117	3.78649	2.03636	3.12307	3.74571	3.10769
Bra001209	0	0	0	0	0	0	0	1.93699	0	0	0	0
Bra001210	0	-0.237558	0	0	0	0	-0.700936	0	0	0	0	0
Bra001211	2.91907	3.32493	2.97349	3.30996	3.14517	1.40109	0.857854	0	0	0	1.19031	0
Bra001212	3.38171	2.36903	3.02069	3.58258	2.60753	3.862	3.49058	3.05291	2.21095	3.06091	3.04891	2.01955
Bra001213	6.11315	5.64351	6.77592	5.95537	6.91088	4.46877	6.72973	6.81071	6.51562	6.15815	7.29343	0
Bra001214	2.94378	3.94015	2.41387	2.33055	0	0	0	2.74854	0	2.9746	0	3.58866
Bra001215	0	0.901216	0	0.888617	1.72271	0	0	0.307918	0	0.931441	1.76936	0
Bra001216	1.68232	0	0	2.07043	0	0	0	0	0	0	1.94968	0
Bra001217	0	0	3.89011	0	0	0	2.35783	0	0	0	0	0
Bra001218	2.64199	3.06018	0	4.02373	0	0	4.16516	3.44045	0	3.09882	4.48547	0
Bra001220	3.14951	3.06818	2.39638	3.0563	3.15308	0.823309	2.60295	4.15375	2.17179	3.36119	3.42258	0
Bra001221	4.29126	4.38747	4.33507	4.21726	4.13246	4.38714	5.23018	4.99235	4.95834	4.66062	4.73894	3.69684
Bra001223	1.70937	-0.696153	1.69294	1.88088	2.1278	-0.617946	2.01091	1.03765	1.73114	3.03289	3.17744	0
Bra001225	0.355174	0	0	0	0	-0.164545	-0.705874	2.16843	0.184407	-1.2136	1.63009	1.99299
Bra001226	0	0	0	0	5.27301	3.53597	3.98433	5.16137	0	2.51213	3.29894	0
Bra001227	2.63622	0	0	0	2.2774	1.53353	0	3.18264	0	1.489	2.90692	0
Bra001229	0	0	0	0	0	0	0	-0.236719	0	0.968563	1.22485	2.17439
Bra001231	4.10676	2.1951	3.2548	3.17244	4.01129	3.26902	1.7234	0	0	0	0	0
Bra001232	3.9822	3.4788	4.54449	4.16841	5.30122	4.14112	3.33613	2.69482	3.9048	3.09337	2.67093	1.71403
Bra001234	2.15989	0	1.04425	0	3.80094	0	0.513764	1.38592	1.40469	1.59497	1.84734	0
Bra001235	2.33884	1.44158	0.807882	3.05432	2.56466	1.62646	1.92165	1.95946	1.97542	2.62801	1.19874	2.29856
Bra001236	0	0	0	0	2.95058	0	0	0	0	0	0	0
Bra001239	0	0	0	0	0	0	0	-1.91062	0	0	-1.44885	0
Bra001240	3.52875	2.35519	2.41387	2.33055	0	0	1.88229	1.74854	0	2.38964	2.20927	0
Bra001241	1.82069	0	2.29068	2.20812	3.04716	0	0	1.62628	0	0	0	0
Bra001244	0.50398	0	0.973288	0	2.72998	1.98534	0	1.31517	2.3337	-0.061258	0	3.14351
Bra001245	0.124871	1.52847	0	0.517457	0	0	0.0637652	0.93693	0.95439	1.14311	0.39846	0
Bra001246	1.79343	2.19639	0.262553	0.186488	1.0193	1.27402	2.05428	1.60608	0	1.22568	0	0
Bra001247	1.47156	2.46095	0.940851	3.86351	0	0	1.99537	0	0	1.90617	0	0
Bra001249	5.78299	4.67672	5.25273	3.85013	2.68736	4.26621	5.10016	5.07607	5.09898	4.48688	5.53711	4.10352
Bra001250	1.97342	2.96167	1.44258	1.9512	3.19932	0	0.91232	1.37073	0.802871	-0.593805	2.83229	0
Bra001253	4.57299	4.25003	0	4.22087	4.47781	0	3.18945	4.05342	3.08288	3.28608	3.51388	0
Bra001255	1.43304	0	0	0	0	0	0	1.24083	0	0	0	0
Bra001256	-0.232952	2.4943	1.23644	1.15834	1.99311	0	1.70585	2.38484	0.596945	2.66253	1.6238	1.4072
Bra001257	2.15043	1.55722	4.78992	2.54063	2.37661	3.63291	0	1.9595	2.98066	0.588843	2.4207	2.79172
Bra001258	3.04602	1.86936	2.9308	0	2.68736	0	3.98468	0	0	3.22384	0.729757	3.10352
Bra001259	2.56365	0	2.03345	0	0	0	0	1.37077	0	0	0	0
Bra001260	0	3.67746	2.73375	2.6481	0	0	2.20173	2.06559	0	1.71359	3.52604	0
Bra001262	0	0	0	0	0	0	0.714619	2.17119	1.60573	0.211922	1.04758	2.41599
Bra001263	4.37101	2.97253	4.35538	4.27422	4.37496	2.04715	3.50229	2.37077	3.9793	3.81279	3.83176	0
Bra001264	5.54842	5.70269	5.07446	4.93936	3.71563	3.97153	4.01327	4.29952	5.31954	5.55085	4.8763	4.54509
Bra001265	1.03538	0	1.50488	0	2.26152	0	0	2.84489	2.86549	2.79494	0	0
Bra001266	0	3.01124	0	2.99061	2.8285	2.08575	1.54076	2.40904	3.43287	0	1.87	0
Bra001267	3.87852	2.82338	3.21029	3.13308	3.64507	3.4853	0.357935	2.23049	0	1.85348	1.69195	0
Bra001268	0	0	0	0	0	0	0	0	0	0.142832	0	0
Bra001271	3.23888	0	0	4.20877	4.46562	0	0	3.6263	3.07068	3.27372	4.08678	3.88569
Bra001272	0	0	0	0	0	0	0.457437	0	0	0	1.78716	0
Bra001273	3.2345	4.05448	4.11889	4.21104	3.46053	3.45304	3.91029	3.78225	2.47935	4.78543	4.24365	0
Bra001274	0	4.21304	0	0	0	2.70193	0	3.19332	2.63367	3.36234	3.65415	3.44673
Bra001275	1.68628	2.09134	3.15564	2.07776	1.91232	2.75287	0	3.30431	1.51612	3.29183	0	3.32622
Bra001276	4.75059	0	5.21789	6.68553	5.97346	0	5.69111	6.50886	5.58201	5.27214	0	0
Bra001280	1.65057	1.82996	-0.687797	1.82212	2.65395	0.323232	1.36715	0.241938	-0.327672	0.595494	1.44062	0
Bra001281	5.31708	5.36886	4.58486	5.18475	5.47902	4.27533	5.73232	5.7738	4.62345	5.43917	6.31315	4.43374
Bra001282	0	0	0	0	0	0	0	0	0	0.718544	0	0
Bra001283	1.23245	2.22124	0	0.62485	0	0.713467	0.171322	1.62924	0	0	1.50578	1.87143
Bra001284	0	0	0	0	0	0	0	0	0	0.395622	0	0
Bra001285	3.2508	2.65804	2.72042	2.64066	2.47701	3.31846	3.77448	1.05944	2.08112	2.27491	2.5206	0
Bra001286	4.53104	4.64994	3.5985	4.75671	4.14718	3.52066	4.67485	4.18342	3.28484	4.35152	3.33909	3.50806
Bra001287	0	0	0	0	0	0	1.20679	1.08148	-0.224981	0.961349	1.22127	0
Bra001288	2.31318	0	0	0	1.95427	1.20991	2.66704	0	1.5581	0.164065	0	0
Bra001289	2.1947	1.42816	0	1.41751	1.25068	0	3.42311	3.00695	1.85424	1.77963	0	1.66341
Bra001291	0	0	2.96059	2.87299	3.71687	3.97708	0	0	3.3223	0	2.75025	0
Bra001292	0	4.85721	0	0	0	0	3.06088	4.51082	0	3.89255	3.38644	3.76843
Bra001294	0	0	0	0	0	0	0	0	0	0	0	3.87352
Bra001295	2.8762	3.2871	3.34623	0	0	2.3607	0	1.68142	4.70733	2.90621	0	3.52069
Bra001296	3.16589	2.34764	2.8278	3.07264	1.5845	0	3.2974	2.49201	1.18817	2.60003	2.63156	0
Bra001297	5.6333	5.33905	5.86496	5.71542	5.37802	5.61749	5.13064	5.64386	4.88836	4.91775	5.89711	5.45318
Bra001298	5.40029	5.95027	5.7185	4.46434	3.30499	5.1486	5.18675	5.96959	5.7172	4.52595	6.43022	5.30903
Bra001300	4.94797	0	4.68178	4.00793	4.85302	3.1138	5.56426	5.74661	5.45868	5.66752	5.79164	6.59774
Bra001301	0	2.37454	2.43797	2.94421	2.19461	1.4506	2.49222	1.77825	1.79855	0.405709	2.23953	0
Bra001302	4.36212	4.06667	4.00551	3.86059	4.7946	3.95063	4.40786	4.60171	5.116	3.79763	5.63426	3.30157
Bra001306	7.7187	7.34048	6.24217	7.80174	7.58304	6.36007	7.25952	7.15056	7.18926	6.85397	8.26226	6.20098
Bra001307	0	2.03441	0	1.02115	0	0	0	0	0	1.64984	0	0
Bra001308	0	0	0	0	0	0	-0.233865	0	0	0	0	0
Bra001312	1.00401	0	1.47318	0	0	0	1.75027	1.8163	0.833473	-0.56312	1.86282	3.22758
Bra001313	0	1.1503	0.216536	0.14053	0.973281	0	1.85626	1.88206	2.16174	1.17954	1.02174	2.38567
Bra001314	2.87129	1.27697	2.34073	2.26231	0	0	2.81008	0	0	2.30792	2.72767	2.51172
Bra001316	0	0	0	0	0	0	0	1.06554	0	1.69612	0	0
Bra001317	3.51496	2.50447	0.984261	3.49179	3.32592	2.21873	3.62373	2.64804	2.66661	2.75712	0.787549	3.1545
Bra001320	2.24762	0	0	0	0	0	5.39595	6.56721	3.66216	4.76879	3.10588	0
Bra001322	0	0	0	0.740884	0	0	0	0	0	0	0	0
Bra001323	0.983656	0	0	1.37436	2.20977	0	0	0.793355	1.81373	2.00592	1.25463	3.62441
Bra001324	7.34057	6.53976	6.60292	6.6263	6.59402	4.85014	7.62856	7.5349	7.57651	7.22961	7.95329	6.14633
Bra001325	2.63091	3.03726	2.51546	1.43647	2.27209	1.52821	0	1.85542	0	1.48365	2.31667	0
Bra001326	-0.114643	0.288477	1.3545	0.278294	2.11124	1.36603	0	0	0	0	1.15944	0
Bra001327	-0.179603	0.22341	0	0	1.04627	0.301014	-0.240686	0	0	-0.747277	0	1.45874
Bra001330	0	-0.204155	0	0	0	0	0	0	0	0	-0.331658	0
Bra001331	1.67803	3.08307	0	2.06954	2.90407	1.15965	1.61685	0.488741	3.09283	1.69858	2.95012	0
Bra001332	0	0	1.39828	0	0	0	0	0.738725	0	0	1.20001	0
Bra001333	3.72823	3.71838	3.51953	3.11961	0	2.79488	2.98896	3.12374	1.5581	3.334	1.00014	0
Bra001334	2.51039	1.74277	2.13144	2.54137	2.56628	0.82073	2.52734	1.96109	2.16969	2.23109	1.6154	0.978262
Bra001335	0	2.49007	0	0	0	0	2.02231	0.892896	0	1.52152	0	0
Bra001336	3.10147	0.698094	0.763352	2.27137	1.52007	0.775211	1.81795	4.31526	1.12371	2.728	2.15226	0
Bra001337	1.98874	1.39487	0	1.9644	3.21487	0	3.51247	3.12036	3.40379	2.01104	2.58163	0
Bra001339	0	2.45838	0	2.43234	0	0	0	0	0	0	2.31083	0
Bra001340	0	0	0	3.94686	0	0	0	0	0	0	0	0
Bra001341	6.41865	6.26118	5.63418	6.96494	0	7.0955	2.4033	5.48519	2.29415	5.45362	0	4.10389
Bra001342	3.02912	3.3122	2.33763	3.03315	3.09442	3.4311	3.07772	3.68246	2.19525	2.73502	3.10112	1.74047
Bra001344	2.91893	1.73627	2.97294	3.53488	2.88172	2.81424	2.44285	2.46918	1.74816	2.22458	2.60892	2.55673
Bra001345	6.50115	5.1899	6.45766	7.14005	5.40588	6.83959	6.57679	6.42988	5.59754	7.50664	6.59965	5.8329
Bra001346	2.31355	2.72815	3.784	4.28291	0	0	4.25191	0	0	0	0	0
Bra001347	7.8193	6.95083	7.64845	7.67147	6.08278	7.10869	6.99571	7.88813	6.36636	7.40934	7.90224	7.76794
Bra001348	3.00402	0.600422	0.665884	0.58914	1.4226	0.677657	1.72051	1.00858	0	0	0	0
Bra001349	0	1.48151	0	0	0	0	0	0	0	0	0	0
Bra001350	1.04318	0.446606	1.09733	2.4359	1.26909	0.524003	1.56704	0	0.872663	0	0.316945	0
Bra001351	8.35823	8.22946	7.65195	9.43694	6.40922	8.01095	6.7146	5.93601	0	7.72438	8.19952	7.85494
Bra001352	1.13343	2.54014	0	2.52368	0	0	0	0	0	0.571716	1.40376	0
Bra001354	4.91287	3.51211	1.57506	3.08082	3.33168	0	1.04425	0	0	2.54362	0	2.74665
Bra001355	4.07178	4.2516	3.73346	3.56494	3.66016	3.65155	3.95827	4.07778	3.09364	3.90493	3.70939	2.90215
Bra001356	2.65963	2.34549	2.60509	1.11475	3.16922	1.61622	2.24495	1.94956	1.55021	1.7368	2.99621	2.09561
Bra001357	1.37004	2.09431	0	0	2.18083	1.43529	0.30899	1.18328	2.52121	1.12322	2.45229	2.59283
Bra001358	6.10801	5.44743	4.50753	5.80408	5.26404	4.52158	4.82421	3.1069	2.54658	5.55129	5.44226	4.94429
Bra001359	5.37529	5.69179	4.92699	5.72453	4.32113	4.22835	5.13359	5.30899	4.81786	5.84063	5.88296	5.24885
Bra001365	0.56349	0.968179	1.03281	2.54022	0	0	2.08729	0	1.39325	2.80588	1.83594	2.20314
Bra001366	0	2.00677	0	2.57861	1.82799	2.08347	0.540801	2.41289	0	0	2.8743	0
Bra001367	2.96382	5.97125	6.43482	4.92727	4.19072	5.77511	2.90197	0	5.38191	4.42771	3.21787	0
Bra001368	6.61033	6.08192	6.34718	6.22361	6.39765	5.53382	6.12953	6.50445	6.07519	6.0569	6.44577	5.56232
Bra001369	1.00928	1.41549	0	0	0	1.49147	0.948048	0.818891	0	1.44675	0	0
Bra001371	5.07725	4.83437	5.7881	5.17615	4.84419	4.42341	4.72636	4.74657	4.44858	3.64508	3.88559	4.84594
Bra001372	3.50949	2.2108	2.97848	2.90345	3.20475	2.28905	3.06996	3.2078	2.80808	1.69879	2.99145	2.44642
Bra001373	1.87429	1.69157	2.45881	2.26789	2.51514	1.76957	3.08626	3.71736	2.11855	3.00582	3.69361	1.92708
Bra001374	3.80276	2.6202	2.46447	3.61129	2.63627	1.89076	3.34939	2.54556	2.82466	3.08971	4.14472	3.04832
Bra001375	0	0	0	0	0	0	1.08351	0	0	0	0	0
Bra001376	2.98066	2.16197	2.22748	3.37316	2.39923	0	2.69715	1.98526	2.58781	2.92867	2.44679	0
Bra001377	2.74152	0	0	0	0	0	5.26468	3.53884	0	3.20038	4.58372	0
Bra001379	3.89092	3.07503	3.5531	3.47398	0	3.5659	2.02231	3.70025	0	1.52152	4.16148	2.72463
Bra001381	0	0	0	0	0	0	0	0	0	0	2.21911	0
Bra001384	2.96382	0	3.43482	3.34231	0	0	2.90197	4.34321	0	0	0	0
Bra001385	0	0	0	5.30157	0	0	0	0	0	0	0	0
Bra001386	0.75399	0	0	0	0	0	2.27776	2.14943	1.58388	2.99733	1.02582	2.39411
Bra001388	0	0	0	0	0	0	0	-0.80172	0	0	0	0
Bra001389	3.6129	3.01687	3.34517	3.49062	4.32427	2.77206	3.68927	4.00956	4.44249	3.8123	3.88609	2.93006
Bra001390	5.71422	4.80769	0	3.7761	3.61915	0	3.33062	3.19335	3.22442	4.16653	2.65368	0
Bra001391	4.50117	4.39854	4.21605	4.41488	5.31614	4.08377	5.0984	5.30008	4.39272	3.97324	4.69807	4.36267
Bra001392	6.57298	6.5304	5.79532	6.58001	6.704	5.00676	7.07852	6.89702	5.47412	6.2667	6.70565	4.5327
Bra001393	1.49687	0	1.96663	0	0	1.98019	1.43552	3.11169	0	0.938037	3.35033	3.13948
Bra001395	0	0	0	0	0	0	0	0.176667	1.19478	1.38427	0.638148	0
Bra001396	2.86702	3.28812	3.33797	4.24657	5.09397	5.35592	2.80519	4.66275	3.70002	4.32863	0	4.51855
Bra001397	0	2.95083	3.00459	2.91658	0	0	4.05711	0	0	1.98868	3.79371	0
Bra001398	0	2.86326	3.50285	2.83067	0	0	3.38557	0	0	1.90052	2.70807	0
Bra001399	3.65112	2.31822	2.3834	2.30638	2.55515	0.810328	3.58998	2.94816	0	3.08514	2.92422	1.96836
Bra001401	5.85248	4.7856	6.13765	5.05806	5.24218	4.27619	5.57361	5.44371	5.43123	5.29131	5.28598	3.85011
Bra001402	0	0	0	0	1.54871	0.80388	0.261615	0.134379	0	0	0	0
Bra001405	0	0	0	0	0	0	0	1.56879	0	0.194339	0	0
Bra001406	7.52681	6.96544	6.56007	6.69473	7.05332	4.99164	6.93456	6.43367	6.50677	6.16815	7.53719	6.1533
Bra001407	4.6909	0	4.16173	0	0	3.17896	0	0	0	3.14871	0	4.34115
Bra001408	3.31053	2.97594	0.872695	2.96705	1.21442	2.20587	2.66451	2.02418	1.81784	2.69294	-0.321512	1.0415
Bra001410	0	0.991209	0	0	0	0	1.52529	0.39742	0	1.02159	0	0
Bra001411	4.40949	4.01124	3.07196	3.99061	0	2.08575	3.54076	0	2.43287	3.04428	0	0
Bra001413	0	0	3.51724	0	0	0	0	0	0	0	0	0
Bra001414	3.1	1.50657	3.1545	2.49035	2.32615	1.58237	1.03874	2.90926	3.51513	1.53806	0	2.74112
Bra001415	5.88831	5.71007	4.7729	6.38166	6.44706	6.37075	5.87952	5.643	3.96363	5.65918	5.92733	5.58201
Bra001416	3.5656	3.48307	2.54928	3.47327	2.9841	2.56073	4.55514	4.45358	4.49449	4.19039	5.07694	3.3965
Bra001418	4.44242	4.85319	5.02791	3.82966	4.08395	3.34189	3.38096	3.24777	2.68856	2.30229	2.1236	0
Bra001420	5.93501	6.06179	3.94622	5.85874	4.7025	5.28458	5.99882	6.66813	5.30791	5.8362	5.90598	0
Bra001421	4.53359	2.94229	3.00337	3.92236	3.75991	3.01701	5.17267	3.34086	3.9492	3.29702	5.38683	3.17636
Bra001422	3.57882	4.20735	4.04831	3.70645	3.21998	2.47601	2.93262	5.05145	3.82393	4.01618	4.58672	3.63464
Bra001423	2.31171	0	3.19595	1.53434	2.36771	2.20767	2.08067	2.95381	0.97131	3.38246	3.11577	1.78062
Bra001424	0	0	0	0	0	1.91069	0	0	0	0	0.702259	0
Bra001425	4.38995	4.15727	4.05193	3.29625	3.39358	3.06407	2.84336	2.7155	0	3.01772	3.17692	2.2223
Bra001426	4.03623	3.48405	3.55105	3.79773	3.30783	3.02159	4.04336	3.65047	3.23313	3.37074	3.26417	3.30457
Bra001427	0	0	0	0	0	0	0.872443	0	0	2.7016	0	0
Bra001428	7.35597	6.84385	6.31819	7.01682	7.46699	6.13993	7.43058	7.11302	5.26423	7.17554	7.75824	5.49251
Bra001429	5.71252	5.48555	4.54965	5.54196	3.56935	4.04742	5.01907	4.61318	3.17319	4.40379	5.31555	3.98341
Bra001430	-0.10989	0.293241	0.359251	1.28304	0	2.69272	-0.170979	1.28757	0	0	1.16418	1.52856
Bra001431	0.385033	-0.79818	0.854028	0.779008	0	1.28007	2.32402	0.935799	1.62918	1.47829	1.66056	1.43744
Bra001435	3.08618	3.81161	2.55536	3.93825	2.89705	3.56705	4.54863	4.75629	3.91567	3.91163	4.06029	3.72491
Bra001436	0	0	2.07979	2.9984	0	0	0	1.41681	2.4407	0	0	0
Bra001437	0	1.39487	3.45822	0	2.21487	3.47089	2.51247	3.79842	2.81882	3.01105	2.84466	3.62951
Bra001438	1.86192	0	0	1.25297	0	0	0	0	0	0.298494	0	0
Bra001443	3.00412	1.4103	2.47362	0	3.23025	0	2.94288	0	0	0.441558	1.27501	0
Bra001444	6.90557	6.28363	4.83213	4.74173	6.3252	5.58668	7.0364	6.7431	4.60916	6.75945	6.93994	5.42717
Bra001445	0	0	0	1.56934	0	0	2.70293	0	0	0	0	2.82062
Bra001446	0	0	0	-0.403817	0	0	0.141472	-0.984069	0	-1.36656	0	0
Bra001447	4.49536	4.38767	3.96493	4.73347	3.98458	3.24092	3.57159	2.56736	2.00367	1.61201	3.44359	0
Bra001448	4.61007	0	3.49527	2.4114	3.2517	0	4.54855	3.41424	0	2.47199	3.28994	4.67047
Bra001449	0	2.79994	2.8617	0	0	0	2.33068	2.2	0	2.41723	2.66108	0
Bra001450	5.19503	5.75907	4.30263	4.73333	5.57363	4.09512	5.87048	5.9992	5.85649	5.55945	6.0973	3.67048
Bra001451	3.75399	3.4812	2.22338	3.95267	2.98005	1.23573	4.39324	5.08803	3.58388	4.18997	3.61078	3.97907
Bra001453	0	0	3.02587	1.94475	0	3.03956	6.70417	5.94819	5.55668	4.45721	5.91169	0
Bra001454	3.22644	0.823374	3.69572	2.39611	1.64506	4.22226	0.357935	0.230486	1.24875	1.85348	0.691945	3.64339
Bra001455	3.82069	3.2312	3.29068	3.20812	4.63212	0	1.75925	3.21124	0	1.26511	3.0871	0
Bra001456	0	0	0	0	0	0	0	-0.0797479	0	0	0	0
Bra001457	1.06452	0	1.5337	1.4572	1.29043	3.54536	1.58838	1.8767	0.894007	0	2.33824	0
Bra001458	-0.924749	0.477252	0	-0.530975	1.30104	0	0.0142124	-0.111198	0	-1.49404	0	0
Bra001459	0	0	0	0	4.1027	0	0	0	0	0	0	0
Bra001460	6.19926	6.29987	4.9768	5.65757	5.84037	4.6107	4.99367	5.00957	4.8068	5.94365	5.77903	4.03216
Bra001461	5.8383	4.79412	0	4.76278	4.60572	4.86549	3.90216	5.63949	5.53289	3.83095	4.22536	4.02673
Bra001462	1.96086	0.364124	2.01498	2.35369	0	0	3.70713	3.58058	3.96023	2.20095	3.2348	3.59941
Bra001463	4.60214	4.81859	3.07196	3.57558	2.8285	2.08575	3.12572	4.21639	0	5.43659	5.19193	3.24522
Bra001466	3.10728	1.92689	1.99163	1.91417	2.74832	0	3.63108	2.91842	1.35205	2.27909	2.37985	0
Bra001467	6.27177	6.40753	5.29057	6.16311	4.94768	5.09667	5.49686	5.42461	4.55159	6.20909	5.70903	4.8767
Bra001468	2.50414	1.91268	1.9739	0	2.73045	0	0	1.31157	0	0.945368	0	0
Bra001469	0	0	0	0	0	0	0	0.608317	0	0	0	0
Bra001470	8.60712	8.78397	8.23668	8.55298	8.43185	7.73076	7.94696	7.63644	6.96852	8.23487	7.71955	6.82171
Bra001471	5.57738	5.98433	5.35509	5.66261	6.11169	4.83754	3.12379	3.31591	3.60028	4.94565	5.15561	3.82648
Bra001473	0	3.32659	0	0	0	0	0	0	0	2.36745	0	0
Bra001474	2.89173	3.29574	2.36098	2.28401	0	0	1.8306	2.44036	0	2.06263	2.16489	0
Bra001477	4.86536	4.82391	3.42794	3.67118	3.76955	3.44057	4.35667	4.09019	1.78852	4.09606	2.81451	3.59915
Bra001480	0	1.72082	0	0	0	0	1.25197	1.12164	0	0	0	0
Bra001481	2.11827	1.93485	1.4617	2.83433	1.75907	1.82056	2.37919	2.25419	2.53229	2.48683	2.39401	0
Bra001482	3.53745	4.56897	2.86913	2.47067	2.88889	3.14384	2.60187	3.06009	2.49247	3.31848	2.67364	1.71675
Bra001484	3.42192	0	3.1545	3.81228	0	3.16733	2.6237	2.49422	3.51513	2.53806	2.37049	0
Bra001485	0	0	0	0.268842	0	0	-0.185192	-0.311589	0.705306	0.893339	0.150001	1.51432
Bra001486	2.69873	1.10383	1.1681	3.09019	0	0	2.22251	2.8313	0	3.45636	1.97075	0
Bra001487	1.45615	1.27429	3.51025	1.26415	0	2.35185	2.13203	2.49107	3.02252	0.625588	3.1453	2.50961
Bra001488	3.47227	4.23081	5.58408	3.60835	4.90953	2.55671	6.18074	6.81231	5.64836	6.30148	5.50748	5.90599
Bra001489	6.05908	4.62304	4.06981	5.40104	6.24127	2.4997	5.53813	4.62629	4.54649	6.43872	6.52753	0
Bra001490	4.1453	4.49801	6.19388	3.89717	5.00849	3.47915	5.65493	6.05106	4.92547	6.02117	5.36372	4.71699
Bra001491	3.36557	2.78069	4.42104	0	3.59241	0	0	3.16688	0	0	3.62723	0
Bra001492	0	2.6763	0	0	2.91232	1.1679	0.625093	0.496953	1.51612	1.70687	1.95834	0
Bra001496	2.67062	1.7528	2.81794	2.74088	1.57465	1.82985	3.28755	2.96761	3.17832	3.24222	3.2067	0
Bra001497	0	0	0	0	0	0	0	4.19335	0	0	0	0
Bra001498	0	0.194163	0	0.184268	0	0.271796	0	-0.396143	0	-0.77655	0	2.01448
Bra001499	2.65435	0.736492	1.80168	3.04658	0	0.813566	3.44122	3.31396	1.16204	2.93638	2.60551	1.9716
Bra001500	5.48525	5.02417	5.2343	5.40839	5.43969	5.19335	5.88741	5.6295	4.54255	5.20358	5.31832	4.4525
Bra001501	4.73741	4.5944	3.60264	5.27372	4.52283	3.29275	4.51579	4.38817	4.01963	4.78216	4.34711	3.12897
Bra001502	2.84424	3.73424	0.991623	2.49913	4.55567	2.58867	3.26851	1.33345	2.93701	3.27909	1.79489	0
Bra001505	5.62907	4.51211	5.03449	5.1963	5.5016	4.75782	5.17354	4.00222	1.93569	4.4016	4.94076	5.06858
Bra001506	4.90324	4.54628	4.6507	4.41395	4.40743	3.73626	5.26484	4.87531	4.5704	4.75859	4.66703	3.15708
Bra001507	2.05915	0.462618	0.528341	1.45184	2.87003	1.54	-0.00194895	0	0	0.492202	0.332885	0
Bra001508	0	0	0	0	0	0	0	0	0	0	4.34992	0
Bra001509	0	0	0	1.28594	0	0	0	0	0	0	0	0
Bra001510	3.5405	3.94223	3.64691	3.42751	2.59634	2.2656	3.18402	3.24327	3.5216	3.12277	3.58471	1.42296
Bra001512	0	0	0.701673	0	0	0.713467	0	0	0	-0.333902	0	0
Bra001513	0	0	0	0	0	0	1.79605	0	0	0	0	0
Bra001516	0	0	0	0	0	2.54201	2.99529	2.86076	0	2.50412	2.32139	0
Bra001517	0.590319	0	0	0	0	0	2.52915	4.30816	1.42009	1.02548	0	3.23003
Bra001518	4.06472	4.42892	4.46856	4.47044	4.44769	4.32508	3.76842	3.96402	3.90681	3.26185	4.14808	0
Bra001519	0	0	0	0	0	0	0	1.59065	0	1.22886	0	0
Bra001520	3.01695	2.74225	3.07108	0	1.24285	0	0.955848	2.15114	0.846417	1.44986	1.29077	0
Bra001521	2.73607	3.03236	2.39787	2.64352	3.15461	2.40943	3.86762	2.3261	0.75815	3.26825	3.90315	0
Bra001522	2.876	2.2817	0	2.85197	0	2.35794	0.81478	0	0	2.89762	1.14739	0
Bra001523	3.45462	3.01058	0.75393	2.26197	3.51065	0.765781	3.39348	3.68137	1.11429	3.30351	3.14287	0
Bra001524	2.91552	2.51172	0.577354	3.8227	2.91904	1.58905	3.21698	3.7276	3.2596	3.7113	3.55171	0
Bra001525	5.3822	4.83544	5.13139	5.29009	4.88815	4.5147	5.83571	6.11574	5.40414	5.69304	5.93692	4.67232
Bra001526	0	3.96596	3.01956	0	3.77581	0	4.4871	4.34834	4.38135	4.00391	2.80849	0
Bra001527	5.66194	0	0	6.99486	0	0	0	6.98376	0	6.21235	5.85428	0
Bra001528	4.45977	3.89001	0	0	0	0	0	0	0	0	0	0
Bra001529	2.98398	0	0	0	0	0	0	0	0	0	0	0
Bra001530	4.70906	4.83382	4.09095	3.33517	2.84762	3.42506	4.64789	4.95603	3.4514	4.51634	5.1418	3.84635
Bra001531	4.13681	2.42566	4.22757	3.41335	1.66235	1.91764	4.89878	4.05507	2.85101	3.77771	4.16861	3.66071
Bra001532	0	0	0	1.23906	0	0	0	0	1.67794	0	0	0
Bra001533	0	0.601697	-0.331414	0.593229	0.425363	0.679748	0.72348	1.01298	1.02875	1.43783	1.05963	0
Bra001534	3.86702	4.87308	2.33797	5.24657	4.09397	0	4.39015	3.66275	0	5.49856	4.70748	0
Bra001535	5.93906	6.03813	6.03016	6.15209	5.27219	4.30626	5.42527	4.74776	4.87629	5.37812	5.20892	5.20215
Bra001536	0.857256	3.26289	1.32669	2.24832	2.08334	2.92413	2.38101	3.47476	3.27219	0	4.12872	0
Bra001537	1.0221	1.00902	1.81304	1.73785	2.83286	-0.4978	1.76843	1.83571	0	1.26008	0.297414	0
Bra001538	0	0	0	0	0	0	0	0	2.53816	0	0	0
Bra001539	3.21069	0	4.68053	4.33603	3.8521	4.43134	2.88627	4.23985	4.04146	3.65306	3.89345	0
Bra001541	4.3592	4.11291	0	3.29071	2.12587	1.38175	2.42351	4.61666	3.31473	3.92153	2.75604	0
Bra001542	2.45681	1.63715	0.118546	1.62765	3.19723	0.129929	2.17335	1.04729	0.478775	2.25126	2.24587	0
Bra001545	3.03224	2.59718	2.02726	2.87005	1.42149	3.24905	1.91234	3.03536	2.02478	1.98811	2.12366	1.02551
Bra001547	5.14394	4.78186	4.65495	4.03414	4.08974	3.70724	5.35293	5.67603	4.69332	5.19688	4.78965	3.28014
Bra001548	6.69005	6.99345	7.16109	6.33061	7.52094	2.53597	6.23226	7.26571	5.87941	6.72158	7.58434	5.69894
Bra001550	8.05038	8.2575	8.00292	8.4639	8.69712	7.8737	7.74758	7.14233	7.11897	8.04735	8.41254	6.82746
Bra001551	2.45625	4.86194	4.14808	5.68522	4.47589	2.93819	7.65808	7.71205	7.03219	7.71477	7.62652	7.3697
Bra001554	2.61508	1.43641	0	0	0	0	0	2.42462	3.4452	0	1.30091	0
Bra001559	5.67437	4.92105	4.97511	5.69473	6.31635	2.99164	5.25007	6.55232	6.33684	6.28062	6.15691	5.73826
Bra001561	0	0	0	0.216188	0	1.30689	0.763836	1.63529	0	0.846369	0	0
Bra001562	0	0	0	-0.322992	0	0	0	0	0	0	0	0
Bra001563	3.06009	2.87957	1.94442	4.115	0	3.54142	6.32086	5.9011	5.00527	5.89844	5.83529	5.43652
Bra001564	2.06195	0	3.11643	3.62236	4.2881	1.54424	3.0007	0	0	2.49976	1.3326	2.70295
Bra001565	1.09069	0.908244	0.974801	0	1.73156	1.57107	1.7666	2.64072	1.335	1.25919	2.95036	1.14369
Bra001566	4.17286	3.8381	2.90493	3.11902	4.57925	0.746201	3.01228	2.98622	2.41711	2.86694	2.12597	0
Bra001569	0	1.30075	0	2.28594	0	2.37696	2.41873	0	3.30994	0.331751	2.16631	2.53548
Bra001570	3.15277	3.74952	2.39964	2.73762	3.57139	3.41153	3.60622	3.32693	3.9824	3.23894	3.94041	1.98462
Bra001572	0	0	0	0	0	0	1.39623	2.26868	2.28707	1.47689	2.3151	2.0968
Bra001573	0.0169527	0.420326	0.486127	1.4097	0	0.49775	2.54081	1.82922	2.43138	3.03482	0.290766	1.65558
Bra001575	2.29405	1.28125	2.34805	2.2726	0.519864	0.774292	3.04036	2.27729	2.12327	2.72515	2.89097	0
Bra001576	1.94852	0	0	1.33933	0	0	1.8873	2.34331	0	0	0	0
Bra001577	5.11205	5.1249	3.51104	4.28107	0	3.52335	2.65855	3.77824	1.5496	3.32546	1.99169	5.16712
Bra001578	4.39641	4.02428	4.60279	4.20263	3.03752	4.10063	4.75025	4.62174	4.22635	3.83271	5.25301	4.77364
Bra001579	4.74509	4.96949	3.12698	4.63414	1.88366	4.13921	3.18141	4.05335	0	4	3.73714	0
Bra001580	0	2.10024	0	0	0	2.17448	1.62919	0	2.52145	1.13362	1.9579	0
Bra001581	2.74985	0	2.21978	3.13763	2.97628	0	2.68843	0	0	3.51542	0	3.39365
Bra001582	2.86281	2.94551	1.0102	0.932696	0	1.0223	2.06469	2.35198	0	2.29774	1.8134	0
Bra001583	0.909389	2.90017	2.37884	1.30031	0	3.3914	0.848165	0.719359	0	0.346248	2.18066	0
Bra001584	1.74559	1.00946	1.7551	1.85033	2.97134	2.0879	1.39508	1.68526	1.11519	1.03779	1.36942	0.92324
Bra001585	3.13612	3.12471	2.60533	2.11365	3.36205	2.202	2.07501	-0.0518417	1.96565	2.73936	2.40969	1.77495
Bra001586	1.1222	0	0	0	0	0	0	0	0	0	0	0
Bra001587	6.85898	6.7082	6.62276	6.53968	7.17569	4.5593	4.75019	5.29477	5.05788	5.55962	6.29985	3.54942
Bra001588	3.3966	2.22209	2.28162	0	0	2.29592	1.7502	1.61729	0	3.25596	3.66308	0
Bra001590	0.0538064	0	0	0	0	0	0	0	0	0	0	0
Bra001592	6.41384	6.06304	4.38181	5.51804	4.55319	5.90022	5.43466	4.44998	4.15836	4.58496	3.91038	4.97384
Bra001594	1.55962	2.54718	0.0286964	-0.0470507	1.78546	1.62499	0.498557	0.957573	0.388917	0.991281	3.00417	2.19765
Bra001595	4.543	5.07504	4.13806	1.47398	0	1.5659	5.60728	4.59334	5.49869	4.69145	4.67606	2.72463
Bra001598	0	0	0	0	0	2.4586	0	1.77829	0	0	2.23899	3.61879
Bra001599	3.69964	2.51927	3.32096	3.50651	2.75572	4.59608	3.92799	4.80027	3.35945	5.17405	4.50271	4.1693
Bra001600	4.2264	5.97478	4.69749	5.18662	5.453	4.7171	3.16455	0	0	2.69713	0	0
Bra001601	0	0	0	0	0	0	2.84313	2.7002	0	0	0	0
Bra001602	0	0	0	0	0	1.85491	0	0	0	0	0	0
Bra001604	0	2.74111	0	0	0	0	0	0	0	1.77761	3.58844	0
Bra001606	4.79371	4.20404	3.84865	3.18128	3.02017	0	4.05421	6.24333	2.62472	4.23783	4.38225	5.02271
Bra001607	2.87921	0	1.76389	3.26892	2.52048	1.77705	4.23295	3.1027	4.12462	3.54108	3.14879	0
Bra001608	8.70513	9.19093	7.41993	8.10346	6.98386	7.09619	8.19878	8.10414	7.44366	8.23159	7.38939	6.8147
Bra001611	0	0	0	0	0	0	0	2.25236	1.68723	0	2.12872	0
Bra001612	0	0	0	0	2.07406	0	0	0	0	0	0	0
Bra001613	3.23708	2.63907	2.9956	2.0459	3.75237	1.8692	3.17604	2.68807	0.896311	2.81977	3.04285	1.70471
Bra001614	0	0	1.40319	1.32457	0	0	0.872498	0.743601	1.76375	1.95568	0	2.57433
Bra001615	3.02511	2.43715	2.49527	0	0	0	0	1.82928	2.85649	0	2.28994	3.67048
Bra001616	2.35475	1.63562	1.42177	0.459001	-0.0438749	1.94777	2.17169	3.64414	2.75975	2.35874	2.54894	1.59088
Bra001617	0	0	0	0	0	0	0	0	0	-0.667781	0	0
Bra001618	4.57385	4.46576	4.33936	4.59351	5.55178	4.57906	4.94667	4.38658	4.4283	4.8455	4.60026	3.96417
Bra001624	0	0	0	0	2.56529	0	0	3.46921	0	0.778873	1.6084	0
Bra001626	3.50414	3.2346	1.9739	3.478	4.73046	2.98748	3.76472	3.31157	3.33475	2.94537	4.35755	0
Bra001628	1.8762	0	0	0	0	0	1.81473	0	3.70734	0	2.1422	3.52069
Bra001629	5.04637	5.46559	3.1953	4.10544	0	4.21267	4.98458	2.52196	0	2.18295	0	0
Bra001631	0	0	0	0	0	0	1.12965	1.99981	0	0.629622	0	0
Bra001633	0	0	0	0	0	0	0	0.612777	1.63238	0	0	0
Bra001634	2.34556	1.75326	3.4002	1.73508	4.57181	1.82849	3.60618	3.15377	3.76094	3.3704	3.19984	0
Bra001635	2.25071	1.07075	2.13511	2.64225	3.47674	0	2.60457	3.4765	3.49558	2.10128	1.93788	3.30565
Bra001636	6.23571	5.36609	4.83213	5.96412	5.58823	4.84971	7.29944	7.35453	5.93109	5.69531	7.35498	6.42717
Bra001637	7.58527	6.72186	7.16001	7.04042	7.61939	6.33438	7.92965	7.77983	7.55462	7.41403	8.0496	6.49529
Bra001639	0	3.29938	0	1.69657	0	0	2.24561	0	0	1.74648	0	0
Bra001640	0	0	0	0	0	0	0	2.34086	0	1.97509	4.1238	0
Bra001642	1.48948	0.89396	0.958783	1.8814	1.71547	2.97082	1.42832	2.30071	1.3192	0.924176	1.76214	2.12897
Bra001643	0.906875	1.31004	1.96099	0.299784	1.13276	0.387572	1.43075	2.04126	1.32126	0.339445	2.50284	1.54534
Bra001644	0	0	0	0	0	0	0	2.36329	0	0	2.82343	0
Bra001645	-0.0139124	1.3894	0	0.378878	0	0	-0.0750108	0.798407	1.81554	-0.5811	1.25997	0
Bra001646	0	0	4.2548	0	3.01129	0	1.7234	0	0	0	0	3.42883
Bra001649	0	1.74111	0	0	0	0	0	0	0	0	0	0
Bra001653	6.70079	6.70102	6.75629	6.46322	6.60572	6.18742	6.48712	7.18006	6.53289	7.07888	7.22535	6.83409
Bra001654	0	0	0	0	0	0	3.33515	2.61729	2.64267	2.84092	4.40005	3.45577
Bra001658	5.39103	5.24215	4.27703	4.17263	5.03148	0	4.7448	5.17104	0	3.29475	0	0
Bra001659	0	0	0	0	0	0	0	1.40904	0	0	0	0
Bra001660	0	1.65804	0	0	2.47701	1.7335	0	0	0	0	2.5206	2.89244
Bra001661	8.39147	8.49135	7.04286	8.04357	7.09131	8.00454	7.50607	8.39955	6.58977	8.55643	7.34502	7.35553
Bra001662	6.13338	5.77714	5.90237	6.36835	5.7745	5.13723	5.54166	5.61235	5.2629	5.77633	5.76333	4.48834
Bra001663	2.3521	2.75984	1.82178	0	0	0	1.29079	2.16028	0	1.79204	2.62139	0
Bra001664	2.68209	0.500659	0.566318	3.48976	2.90801	2.89993	1.03602	2.90924	1.92663	3.33765	2.95574	1.73589
Bra001665	5.37661	4.62363	4.89483	5.08041	4.91455	4.45944	7.1299	5.91474	5.51829	5.08274	5.37618	3.15819
Bra001671	5.3118	5.92105	0	5.47234	5.73138	2.99164	4.44271	5.30439	4.33684	3.95869	5.57195	4.1533
Bra001672	0	0	0	0	0	0	-0.474693	0	0	0	0	0
Bra001673	0	0	0	0	0	0	0.641722	0	0	0	0	0
Bra001674	2.34755	3.33543	3.03906	2.96304	2.98846	2.24316	3.16094	3.03472	2.17692	2.00211	3.03689	3.40087
Bra001675	0	0	0	0	0	0	0.461162	0	0	0	0	0
Bra001676	6.39095	6.54318	6.13839	6.53315	7.08461	4.96085	4.41913	3.73641	3.66576	2.72817	3.91789	1.47474
Bra001677	1.59435	0	0	0.982868	0	0	0	0	0	0	0	0
Bra001678	0	0	0	0	0	0	0	1.29471	0	0.329812	0	0
Bra001679	0	0	0	0	0	1.28427	0.741256	0	0	0	0	0
Bra001683	0	1.6435	0	0	0	0	3.76233	2.27171	0	3.7329	0	2.29344
Bra001684	4.1193	0	0	0	0	0	0	0	0	5.94062	0	0
Bra001685	0	0	0	0	4.55205	0	5.26377	0	5.15905	3.79912	4.57344	0
Bra001686	2.47518	0	3.81909	0	0	2.69411	3.99893	4.78771	0.720208	3.91192	4.33148	2.5307
Bra001687	0	0	0	0	0	0	0	0.137595	0	0	0	0
Bra001688	3.3519	4.11705	2.82098	3.18582	3.35535	2.34688	3.57095	3.26445	2.37384	3.06364	3.51964	1.18256
Bra001691	1.85746	2.26823	3.32747	0	4.08395	0	1.796	0	0	1.30229	3.1236	0
Bra001692	2.05648	2.45994	3.33302	2.7711	4.2824	0.537316	3.80273	0.868671	3.69332	2.48952	2.91518	0
Bra001694	3.47994	3.62268	2.36443	2.8709	2.12108	0	0	0	0	0	2.16631	0
Bra001695	1.82069	1.2312	3.29068	2.20812	3.04716	2.305	2.75924	0	2.65174	3.07246	3.0871	0
Bra001697	2.55345	2.37454	1.43797	2.94421	0	1.4506	0.90726	0.778251	1.79855	2.40571	3.23953	0
Bra001698	2.41456	3.23513	1.29902	3.54265	0	0	2.35335	0.639834	0	2.85096	2.10117	2.46991
Bra001700	1.73676	3.46391	1.20614	2.12813	2.96281	0	2.26053	0	1.56664	2.17265	1.00865	0
Bra001701	3.63869	0	0	5.59291	0	4.13168	0	3.42195	0	0	3.88023	0
Bra001702	4.53676	2.6285	2.68518	0	0	3.70068	2.15323	3.60246	0	2.66434	2.47799	0
Bra001703	0	0	0	0	0	1.95139	1.40681	2.27577	0	0	0	0
Bra001704	4.50938	5.06165	5.48625	5.13159	6.05714	5.11904	5.01818	5.1038	4.86222	4.22633	5.45651	4.14736
Bra001705	1.17924	0	0	0	0	1.66178	1.11796	0	0	0	0	0
Bra001706	6.81089	5.77991	5.62992	6.53237	4.57788	5.84284	6.45959	5.94723	5.76991	6.28519	6.18379	6.00635
Bra001707	0.325962	0.730018	0.795218	1.71821	1.55192	0.807099	3.43476	2.72255	3.47751	3.34494	2.921	1.96513
Bra001708	0	0	0	0	0	0	0	0	0	0.0529445	0	0
Bra001709	0.342088	0.744394	1.3961	1.3206	0.567906	0	-0.718958	1.15536	0.171322	-0.226716	0.617026	0
Bra001710	0.586453	0.991209	0	0	0	0	0	0.39742	0	0	0.858832	0
Bra001713	2.33888	2.74225	2.48612	1.99466	2.24286	0	3.81383	3.91668	4.30585	3.25722	3.29077	1.65558
Bra001714	1.94852	2.35449	0	0	0	0	0.887291	0	0	0	0	0
Bra001715	4.31067	3.39487	4.0432	5.07988	5.21487	3.79282	3.73486	4.25786	4.14075	4.67401	4.71913	2.62951
Bra001716	0	3.1951	3.83976	0	0	3.85399	1.7234	0	0	1.22886	3.63646	0
Bra001718	0	0	1.69565	0.61884	0	0	0.165301	1.03827	0	-0.339948	0.499772	0
Bra001719	7.52455	6.6287	6.48106	5.16315	7.01421	3.69319	6.60019	6.90037	0	5.76016	7.03768	4.85646
Bra001720	5.34376	5.76341	5.22967	4.46138	5.98579	4.24718	5.86692	5.5559	3.59166	3.80299	4.60077	5.40955
Bra001721	4.76723	5.49931	2.23718	5.15494	4.57864	3.25136	4.29077	4.57316	4.18316	4.21107	5.20395	0
Bra001722	7.19152	7.52082	6.74466	7.1873	8.60402	7.13565	6.54482	6.12625	6.35153	6.95089	7.42293	0
Bra001724	4.44242	5.07558	4.32748	5.05205	4.89131	4.34189	4.11793	5.12224	0	3.30229	3.1236	0
Bra001725	1.80838	0	0.692641	0	0	0.704429	1.16229	0.035272	0	-0.342962	2.49678	1.86239
Bra001726	2.86648	2.68433	2.4876	2.6747	1.92242	2.98443	3.22045	3.31671	2.5259	4.10584	2.55594	2.65668
Bra001727	0	0	0.751335	1.67145	0	0	0	0	0	0.721084	0	0
Bra001728	0	0	0	0	1.68689	0.94221	0	0	0	1.48044	0.733658	3.10034
Bra001729	5.61008	7.07961	4.76651	7.44005	2.49022	7.92147	3.42559	7.39956	3.01135	7.58779	3.22602	7.87439
Bra001734	0.899663	-0.697184	1.36881	0	1.12555	0	1.42354	-1.28786	0.729087	2.13957	1.75868	0
Bra001735	4.33794	3.62737	2.10685	3.35103	3.44849	1.11905	2.16129	4.25567	3.05227	2.39481	4.07964	2.27732
Bra001736	3.15639	0	2.62668	0	0	0	3.67978	4.28147	2.98802	3.92699	0	5.38758
Bra001738	4.73456	5.08104	4.94353	5.28327	5.11534	4.22952	6.23852	6.19132	5.74519	6.25313	5.949	5.63025
Bra001739	0	2.91968	2.98325	0	3.15493	0	0	0.738725	0	2.36579	0	0
Bra001740	2.48473	0	1.36922	0	0	0	0.838548	0.709767	0	1.92153	2.17108	2.54028
Bra001742	0	2.29119	0	0	0	2.36742	0.824246	0	0	0.32217	1.15682	0
Bra001743	0	0	0	0	0	2.26475	0	0	0	1.23588	0	0
Bra001745	0	2.29119	0	2.27644	0	1.36742	1.82424	0.695504	2.71545	0	0	0
Bra001746	3.55931	2.50342	1.56907	2.07747	0	0	2.73921	2.91198	1.92938	1.85499	1.37352	0
Bra001747	2.06721	2.79261	2.85832	3.78181	4.46305	2.54806	2.32803	3.78627	3.48166	3.74821	2.92589	3.29088
Bra001748	1.9537	2.36518	2.4238	2.34041	0	0	1.89221	2.75839	2.78496	1.39968	2.21911	0
Bra001751	0	0	0	0	0	0	0	0.464355	0	0	0	0
Bra001752	1.37858	0	0	0	0	1.86159	3.31726	2.18664	0	3.40369	1.64773	0
Bra001757	3.14697	2.81552	2.29446	3.80115	2.05111	1.30689	0.763836	3.22025	1.65498	2.58334	4.26655	0
Bra001761	0	0	1.33136	0	0	1.34384	0.800711	0	3.27685	2.10585	4.30329	0
Bra001762	0	0	0	0	0	0	0	-0.000209206	2.01741	-0.378646	0.461309	0
Bra001766	-0.721551	0	0	0	1.5044	0	0	0	0	0	0.551678	1.91752
Bra001767	0	0	2.25479	2.17245	4.01129	2.26902	0	2.59065	3.61583	2.81382	3.0515	0
Bra001768	0.0497562	-0.548263	1.32613	-0.556444	2.59748	1.52987	0	-0.136663	0	-1.51957	-0.674961	0
Bra001769	0	1.93803	0	0	0	0	0	2.34454	1.36317	2.77568	0.805969	3.17302
Bra001770	3.85659	3.73289	0	3.48492	3.38232	0.638639	3.41681	2.96519	0	0.594606	3.59632	0
Bra001771	2.707	0	1.00615	-0.0695715	1.76291	2.01747	1.79794	2.93506	0	0.968681	2.61909	0
Bra001772	0.552141	2.27873	0	0	0	0	1.49098	0.363205	1.3819	0	0	0
Bra001773	3.76699	2.90767	2.65124	2.57451	3.72988	3.66299	4.0278	3.80131	3.18149	3.52238	4.36237	1.82092
Bra001774	3.89711	4.40778	1.66589	2.91107	1.4226	0.677657	4.45748	2.59354	4.02622	4.27405	2.4701	0
Bra001776	1.925	1.64879	0	1.31889	0.150781	-0.594949	0.86397	1.54605	1.75413	0.355467	0	0.562455
Bra001778	0	0	0.871284	0.794104	0	0	0.34087	0.213453	1.23167	-0.163672	0	0
Bra001779	-0.165926	0	0.303202	1.22708	0	0	0	0	0.663463	-0.733562	0	0
Bra001780	0	0	0	0	0	0	1.2648	1.1344	0	0.765832	0	0
Bra001781	0.537077	0	0.00614719	0	0	0.0174659	-0.523988	0.350101	0	-0.0313164	0	0
Bra001782	0	0	0	0.989764	0	0	1.5369	0.409005	0	0.0332715	0.870416	2.23781
Bra001783	3.31134	3.71586	1.97329	2.89587	2.72998	2.57031	2.44283	2.6371	0	3.93875	3.09853	2.14351
Bra001784	1.77601	2.18621	3.83092	3.16366	0	2.26016	2.71458	1.58188	2.60699	2.21993	2.04274	0
Bra001785	0	0	0	0	0	0	1.2204	0	0	0	0	0
Bra001787	0	-0.244147	-0.177415	0	0	-0.166187	0.292487	1.48872	1.18277	0.784747	0.628456	1.57631
Bra001788	4.13366	3.54661	4.18889	4.10425	0	2.61917	4.87946	4.52196	3.96525	5.38936	4.7195	0
Bra001789	4.10062	4.40483	5.05526	4.17117	4.22702	4.5816	4.13261	4.813	4.3452	4.01956	4.05212	3.41761
Bra001790	1.10168	1.50421	1.98579	-0.089909	0	0	0.455649	1.32977	0.345998	1.53324	0.791406	0
Bra001792	1.07813	2.48462	3.13262	2.46856	3.88925	1.56046	1.01688	1.88748	2.90829	0.516056	2.93368	2.71918
Bra001794	2.8762	2.2871	3.34623	4.26333	3.1027	3.3607	2.81473	2.68142	0	3.64318	0	0
Bra001796	5.13357	2.22209	4.60355	5.00647	4.03811	3.29592	5.33516	4.42465	3.64268	4.06331	4.07811	0
Bra001797	3.54643	2.11893	3.33744	2.93977	1.77227	2.02683	4.26672	3.68136	3.37572	3.78541	3.46493	0
Bra001798	1.55214	0	0	0	0	0	0.490981	0	0	0	0.824629	0
Bra001802	3.08345	4.39385	1.55264	4.06106	2.30937	2.14928	2.34427	2.98305	3.23488	2.60404	3.67906	1.72219
Bra001804	1.31327	1.72082	1.78293	1.70291	0	0	0	0	2.14367	0	0	0
Bra001805	0	0	0	0	0	0	2.64578	0	0	0	0	0
Bra001806	0	0	0	0	2.35397	1.61023	2.6515	0.936953	1.958	2.56606	0	3.76901
Bra001807	2.5236	3.51449	3.73003	2.32947	0	3.74262	3.68476	3.7485	2.76867	3.5456	1.20979	2.57926
Bra001809	10.8593	10.9991	10.1976	10.583	10.4848	10.1096	9.49912	9.3098	8.18494	10.0449	9.99114	8.91324
Bra001810	0.193734	1.59747	0.662944	1.5862	0	2.67471	0.132616	2.00564	1.02328	2.4346	3.05212	1.83265
Bra001811	0	0	0	0	0	0	0.572337	0	0	1.06888	0	0
Bra001812	0	1.0225	0	0	0	0	0	0	0	1.05294	1.88993	2.25743
Bra001813	0	0	0.926667	0	0	0.938677	0	1.26869	2.87203	0	0	0
Bra001814	0	2.16799	0	2.73895	0	0	3.02342	1.57313	0	2.19871	1.03448	0
Bra001815	3.64971	2.0591	0	0	2.8761	0	1.58832	0	0	2.09232	2.91728	0
Bra001816	3.96891	3.68443	5.13472	3.75146	3.14421	4.67929	3.9078	5.09294	3.64089	4.21658	3.55448	4.91964
Bra001817	1.77582	1.18117	0	1.16709	2.00188	1.25759	0.714619	0.586222	0	0.211922	2.04758	0
Bra001818	0	1.41549	0	0	0	0	0.948048	0	0	0	0	0
Bra001819	0.102631	0.506186	0	1.49526	0	1.58352	0	-0.0852656	0	0.535824	0.376268	0
Bra001820	1.65757	2.06105	0	0	0	0	0.0114956	0	0	1.09066	1.3463	0
Bra001822	0	0	0	2.25398	0	0	0	0	0	2.31174	3.13287	0
Bra001824	0	0	0	0	0	0	4.62793	0	0	5.20693	4.90408	0
Bra001825	5.11171	5.35806	2.30792	3.23106	0	0.734777	2.51453	1.65048	0	3.00939	2.11198	1.89276
Bra001827	0	0	0	0	0	0	-0.654016	0	0	0	0	0
Bra001828	2.00434	2.41622	3.47449	2.39076	3.23092	0	2.94283	3.39362	3.83569	3.45096	4.26935	0
Bra001831	3.45977	3.89001	0	0	4.68598	0	0	0	0	0	3.70503	0
Bra001832	0	0.389402	0	0	0	0	0	0	0	0	0	0
Bra001834	2.33895	2.15927	2.22338	1.14531	3.56501	1.23573	4.59969	4.2649	3.58388	2.99733	3.83318	3.3941
Bra001839	0	0	1.40401	0	0	1.41864	0	0	0	0	0	0
Bra001840	0.467999	1.87242	1.93729	1.85997	1.69399	0.949311	0	0.279281	1.2977	0.902598	0.740729	0
Bra001841	4.60363	4.85902	3.3363	4.84138	3.50792	3.34944	2.22041	1.0902	2.11206	2.72108	2.55134	3.92345
Bra001842	1.79371	0	2.26368	0	0	2.27793	0	1.59947	0	0	2.06032	0
Bra001843	0	0	0	0	0	0	0.144412	0	0	0	0	0
Bra001845	2.68376	3.35094	4.00102	3.07593	3.17276	3.84301	3.47063	3.6328	3.5134	4.43984	4.02717	2.00107
Bra001846	3.39862	2.38782	1.86789	3.11265	2.62459	0.879839	1.33748	3.91051	4.22828	3.53336	2.2565	3.03792
Bra001847	0.436364	0	0	0	0	0	0	0	0	0	0	0
Bra001848	4.08906	4.27405	4.55869	3.99338	2.50793	3.34944	3.54233	4.99709	0	3.891	4.13631	0
Bra001852	5.81155	4.63466	4.4739	6.1304	6.10494	5.7097	5.52783	4.54902	3.8347	4.02965	5.14759	4.06152
Bra001854	4.15351	4.0449	3.87524	4.08048	3.52512	1.77928	0.122871	0	0	1.19888	0.459568	0
Bra001855	1.94357	0	2.998	1.33439	0	2.42563	1.88235	0	0	0.38063	0	0
Bra001857	2.74152	4.16095	5.91282	3.12234	3.96851	0	5.67972	5.34618	6.15931	4.65981	6.16869	4.39215
Bra001862	3.47994	3.30075	3.68635	3.60787	3.70604	3.37696	3.83377	3.02693	4.04691	3.41922	3.75127	0
Bra001863	0	3.11703	0	2.09527	0	2.19121	0	1.51357	0	0	2.97447	0
Bra001864	5.31689	5.59016	5.4974	5.70412	5.40588	3.34189	5.796	5.47016	4.68856	5.47222	6.03049	5.0868
Bra001865	5.32114	5.28891	5.7906	4.90465	5.73989	4.73278	6.64895	6.82618	5.21828	6.70565	7.2553	5.56941
Bra001866	3.36505	3.57413	3.33653	4.17406	4.09332	3.96051	3.62595	3.98621	2.93111	3.85421	3.75606	0
Bra001867	2.71264	1.53128	2.91881	1.52026	1.3536	3.41595	3.38849	2.93973	0.957194	2.36831	2.72319	0
Bra001868	4.59467	0	4.06542	4.5618	6.14357	4.08229	4.5329	5.71559	5.01222	3.63555	4.85377	0
Bra001869	0	1.98789	0	0	0	0	0	0	0	1.02085	0	0
Bra001872	0	0	0	0	0	0	0	0	4.1336	0	3.54849	0
Bra001873	2.98373	2.80673	1.86846	2.78808	0	0	2.33744	2.79168	3.22925	2.42404	2.6678	3.04097
Bra001874	2.26334	0	2.73375	3.64811	0	2.74942	3.78669	2.06559	0	1.71359	4.52604	0
Bra001875	0	0	2.33682	0	0	0	0	0	0	0	0	0
Bra001877	1.25693	1.6642	1.72655	1.64677	0	0	0	0	0	0	1.52669	0
Bra001881	0	0	0	0	0	0.631244	0.0891998	0	0	0	0	0
Bra001882	2.35238	0	0	0	0	2.83888	2.29073	2.15382	3.18442	3.389	4.19915	0
Bra001884	-1.06152	0	-0.592521	-0.667644	1.16426	1.0035	1.46241	1.55951	0.767612	0.368969	-0.786129	0
Bra001885	2.72397	0	1.19336	0	1.95002	1.20566	0	0.53454	0	0	0	0
Bra001886	4.54865	2.37525	2.4338	2.35034	0	3.4485	8.24204	7.52319	4.37993	6.93335	7.087	5.60868
Bra001888	3.74123	3.73617	4.21116	2.12906	2.96766	4.81024	4.26478	4.71725	2.57216	3.18478	5.09566	0
Bra001889	3.82606	2.91267	0	0	3.73046	3.98748	3.02775	2.31157	0	2.94537	3.77259	5.14679
Bra001891	5.49473	6.4093	4.62006	6.09027	3.26129	6.28918	4.71112	6.49688	3.60196	7.12804	5.30808	6.41168
Bra001892	3.44728	0	3.91789	0	0	3.93421	0	0	0	1.90052	0	4.09569
Bra001894	0	0	0	0	0	0	0	0	0	3.96655	0	0
Bra001896	5.08188	4.43817	3.18184	5.37824	5.16096	3.60858	3.76701	4.46329	4.04466	4.51515	4.48873	4.35145
Bra001897	2.57881	2.39999	0	3.70645	2.21998	1.47601	5.18054	4.50396	1.82393	4.75315	4.58672	4.2196
Bra001899	4.54873	4.64059	0	2.61182	0	0	4.1652	2.61433	0	3.26146	0	3.87352
Bra001900	4.59436	4.81077	3.06418	4.3048	5.14264	4.39988	3.11794	4.98627	4.01005	5.20635	5.3217	3.23741
Bra001903	0	0	0	0	0	0	1.23299	2.69181	1.53845	1.7261	-0.0165003	1.34731
Bra001905	0	0	0	3.80434	0	0	3.37019	0	0	2.90864	4.67775	0
Bra001907	0	1.6642	0	0	0	0	2.19564	3.06554	3.40919	2.69612	2.52669	0
Bra001909	4.66081	3.87975	3.48612	3.4097	3.56478	3.08271	4.12578	4.35278	3.16835	3.35675	3.29077	2.65558
Bra001911	6.96276	6.39165	6.01884	5.33594	4.60417	5.19125	7.01646	6.90272	6.2113	6.22211	7.68356	0
Bra001912	0	0	0	0	0	0	-0.35616	-0.482301	0	-0.863071	0	0
Bra001913	3.04619	3.46989	0	5.42372	0	3.53597	3.98433	3.83945	0	2.51213	3.29894	0
Bra001914	0	0	0	0	0	0	0	1.58008	0	-1.12358	0	0
Bra001917	0	0	0	0	0	0	2.44279	2.31157	0	1.94537	0	0
Bra001919	1.75173	0	0.22085	0.144843	0	1.81725	2.69066	2.73437	2.16606	3.09076	1.61102	2.97495
Bra001921	3.6937	1.99834	3.504	2.08586	1.59774	4.3124	3.87542	3.97336	2.20142	3.92145	4.41735	3.33295
Bra001922	1.08944	0	0	0	0	0	0	0	0	0	0	0
Bra001923	4.68101	4.57643	3.52582	4.77041	4.69755	3.95287	3.49787	4.03772	3.30126	3.0761	3.01729	0
Bra001925	1.3521	1.75984	3.82177	1.7416	2.57836	1.83505	3.29079	2.16028	4.18253	2.377	2.62139	2.99413
Bra001926	1.42133	2.2394	2.3055	1.22937	0	1.317	1.36024	1.23391	0	-0.731264	0	1.47474
Bra001927	3.20862	0	1.67822	1.59863	3.43483	1.69123	3.14735	3.33938	2.03891	2.64745	1.47862	3.85011
Bra001929	3.25071	3.07075	0	3.64225	2.89178	1.14735	3.7745	3.93592	3.08054	3.4232	1.93788	2.30565
Bra001930	6.1614	5.74113	5.25232	5.85197	4.68705	4.52786	6.10019	6.04363	4.87591	5.0131	6.00537	4.1014
Bra001931	5.07554	3.94921	5.54481	4.35221	5.60107	5.10422	5.92867	6.39606	5.29221	5.42402	5.64808	5.92125
Bra001934	5.04858	3.66784	5.023	3.94644	5.22719	4.48214	5.24273	5.46109	4.83077	4.3349	5.06848	4.05507
Bra001935	2.60972	1.20534	1.85645	2.78037	1.02824	1.86793	2.06321	2.19996	1.63174	2.40456	2.88395	0
Bra001937	0	0.534091	0.599689	0	2.94137	0	0	-0.0574667	0	-0.436223	0	0
Bra001938	0	5.04005	0	4.97709	4.83322	0	0	0	0	0	0	5.26411
Bra001940	0	0	0	0	0	0	0.34426	0	0	0	0	0
Bra001941	0	0	0	0	0	0	0	0.140831	0	0	0	1.97451
Bra001942	4.54835	4.33068	2.28061	4.31928	4.77429	3.02937	4.80916	4.03827	3.64094	4.70445	5.14363	3.8654
Bra001943	1.89519	0	0	2.28222	0	2.37975	1.83372	1.70028	0	0	0	0
Bra001944	-0.85402	-0.451942	-0.384996	-0.4603	0.371782	-0.37386	-0.915057	0	0	-1.42319	0	0
Bra001945	2.41456	1.23513	0	2.80569	2.05567	2.31146	1.76839	1.63983	2.65955	2.85096	2.10117	2.46991
Bra001946	2.59419	2.58393	0	3.57085	2.82021	2.66064	0.533025	1.9901	2.42397	2.83672	1.86654	2.23392
Bra001948	2.65811	0	0	0	0	0	0	0	0	2.11526	0	0
Bra001949	1.6415	2.04642	1.11085	3.03309	1.86753	1.12306	1.58032	0.452311	1.47131	1.66187	2.49867	2.28134
Bra001950	3.25675	2.65952	0.140896	3.23492	4.35708	1.73725	3.31116	2.80656	0.501128	1.68869	2.53121	2.30995
Bra001951	0.963474	0	1.43295	2.35424	2.18959	2.44558	0	0	3.37848	0	1.23453	3.60417
Bra001952	4.31954	3.89351	3.78879	3.71179	3.86742	3.12259	3.58034	3.59061	2.73412	2.56088	3.40002	3.54366
Bra001953	8.41951	7.21317	6.66181	6.23744	3.17033	5.88796	7.96975	8.31839	6.23446	8.019	6.11616	4.58865
Bra001954	1.92712	2.74625	1.81141	1.73437	1.56812	0	0	1.15375	0	-0.223765	0.615228	0
Bra001956	3.87801	1.96491	3.02587	2.94475	0	2.03956	3.07968	0	3.38676	2.99778	1.82423	3.19895
Bra001957	5.89287	0	0	0	0	0	0	0	0	0	0	0
Bra001958	4.68749	3.78069	0	0	4.5924	0	4.62583	0	3.19763	0	4.94916	0
Bra001959	5.42072	3.97997	4.72042	5.3411	4.06197	4.54086	5.83337	5.583	3.08113	4.4973	3.5206	5.21437
Bra001960	0.0807259	2.80616	1.54992	3.05835	1.30665	2.88352	2.60459	2.2148	0.910226	2.32121	0	2.71946
Bra001962	0	0	0	0	0	0	3.65661	1.92546	0	0	0	0
Bra001963	0	2.26823	0	0	3.08395	0	0	0	1.68856	0	3.1236	3.50183
Bra001964	1.49687	3.49033	1.96663	0	2.72318	0	1.43552	1.30434	3.32747	2.523	1.76537	3.13948
Bra001970	5.4259	5.25458	4.64985	5.10477	5.11116	4.22815	5.11973	5.36835	4.50308	4.84595	5.31543	3.64874
Bra001971	0.390106	0.792472	-0.14084	1.36857	0.615925	-0.129595	1.32905	1.20331	0.219351	-1.17861	-0.335024	1.02795
Bra001972	0	0	2.78401	0	0	0	0	0	0	1.76458	0	0
Bra001973	0.791206	0	0.260327	0	2.01707	0	0	0	0	0.223447	0	0
Bra001974	3.47035	3.51177	0.76967	0.692713	2.52638	0.781528	3.82426	1.11211	2.13003	3.98226	4.15856	2.93954
Bra001975	5.26546	5.78135	4.55037	4.18316	4.43259	4.10313	5.36778	4.51993	2.4514	5.51634	3.47883	3.84635
Bra001976	0	0	0	0	0	0	0	1.32611	1.34468	0.949766	0.787549	2.1545
Bra001977	3.44832	1.96678	3.57248	0.870645	3.28965	0.96003	3.57408	3.56296	2.72341	2.25146	1.7514	3.11817
Bra001978	-12.8416	4.22231	-12.9955	0	0	0	2.03766	-14.5054	-11.2762	3.73579	3.834	0
Bra001979	2.27547	1.68283	0	0	0	0	0	0	0	0	0	0
Bra001980	1.73528	0	0	0	1.37624	0	2.67416	0.96232	2.5648	0.583673	0.423847	0
Bra001982	4.03896	3.44724	4.24566	4.8431	2.6803	3.52217	3.97763	4.84665	3.86952	3.89479	4.04467	3.09644
Bra001983	3.29546	3.37959	3.44301	3.94923	2.19965	3.45565	3.23423	3.1052	0	3.99574	4.41447	0
Bra001984	2.27845	0	1.74768	1.67077	1.5044	1.75953	2.53925	0.090176	1.10804	2.8822	0.551678	0
Bra001985	0	0	0	3.23546	0	0	0	0	0	0	0	0
Bra001986	0	0	0	0	0	0	0	0	0	0.516056	0	0
Bra001988	0	1.31038	2.95898	0	3.13067	2.97153	3.16528	3.29952	1.73458	4.14876	2.76082	2.54509
Bra001992	2.89411	0.5958	1.24766	-0.412652	0	0.673855	-0.867373	1.32903	1.02286	0	-0.531214	0
Bra001994	3.50911	5.14276	2.39422	4.63295	3.15068	0	4.44763	3.72904	2.75536	3.95473	3.77476	4.56891
Bra001995	7.58186	6.23572	6.84061	5.67806	5.34909	6.41524	7.67559	7.31817	6.76135	6.69991	6.08688	7.57578
Bra001996	1.52596	0	1.41015	0	1.16689	2.00668	1.8799	1.33836	0.770432	0.373676	2.21497	1.57951
Bra001997	3.19868	3.01855	3.40498	4.59033	3.42469	0	2.13751	3.12504	0	3.04899	3.34544	2.25349
Bra001998	1.04054	1.02892	-0.490284	0	0.266445	0.521362	0	-0.14724	-0.129983	0.0584828	0	0.679208
Bra001999	5.35499	4.91394	5.65465	5.16011	4.73318	5.12705	5.58322	5.99398	5.33725	4.94565	5.15561	5.41144
Bra002000	3.15615	0	0	1.54633	2.38233	2.63864	0	0	1.98638	2.91653	0	2.79746
Bra002001	3.25987	2.24873	3.89903	1.65223	1.48582	3.06285	3.0061	3.24157	2.08945	3.94156	3.11811	0
Bra002002	0	2.2817	0	0	0	0	0.81478	2.27104	0	3.48258	2.14739	4.1014
Bra002003	2.23854	1.05854	3.93028	1.04514	3.46456	2.13515	3.17736	3.92379	1.4834	3.78948	2.51071	3.8784
Bra002004	0	0	0	0	1.34799	0	0	0	0	-0.444665	0	0
Bra002005	3.28684	2.96844	2.85533	3.45859	3.61213	3.35167	3.22583	2.99395	3.00897	3.46396	3.51014	3.43859
Bra002007	0	0	2.04873	0.967501	0	1.06247	3.10252	2.97091	2.40963	2.34277	1.84693	2.2219
Bra002008	-1.95024	-0.548263	0.518777	-1.55644	0.275555	0	-0.0112724	-1.13666	0.463884	0.939858	-0.0899981	0
Bra002009	1.20087	0.381771	2.22023	2.37128	1.20437	2.04419	2.4617	1.8497	3.39288	2.38089	0.667411	1.61704
Bra002010	4.02963	3.31822	0.79844	1.72143	0	1.81033	4.43798	3.60023	0	2.57057	3.77221	1.96836
Bra002011	3.72169	3.29815	3.76334	3.22207	4.74958	2.72398	3.8015	3.773	3.43547	3.0376	3.56908	3.07419
Bra002012	0	0	0	0	0	0	0	3.51826	0	3.22325	0	0
Bra002014	0	0	0	0	0	0	0	0	0	0.155542	0	0
Bra002018	4.23725	5.1742	4.12181	3.77971	4.6154	3.87156	4.59104	4.68407	1.89747	3.67509	2.33795	5.51569
Bra002020	0	0	0	0	0	0	0	0	2.23605	0	0	0
Bra002021	2.84336	0	0	1.23446	0	2.32525	0	2.97548	3.25828	1.27983	1.11488	3.48371
Bra002022	0	0	0	0	1.55515	0	0.268051	1.60024	3.15881	0	1.60229	0
Bra002023	4.9125	4.68999	4.9949	3.80115	3.05111	3.62882	4.8513	4.88322	4.23995	3.84637	4.79706	2.46534
Bra002024	0.445006	0.847444	-0.0859269	0	0	-0.0746553	0	-0.741848	0	-1.12358	0	1.08291
Bra002025	3.2178	2.3978	2.87951	3.26336	3.63628	3.06069	3.25629	4.17783	2.56163	3.16371	3.27026	3.37025
Bra002028	4.41834	3.82204	4.34006	4.14788	3.39634	3.65136	4.44915	5.1722	3.32188	4.85176	4.02886	3.80929
Bra002030	-0.288792	0.114034	0	0.104363	0	0	0	0	0.540553	-0.856758	-0.0144019	0
Bra002031	3.81544	3.63542	4.11487	4.0371	3.4565	1.71204	3.3917	3.62624	3.47533	3.98783	2.91771	3.28536
Bra002034	4.19322	4.08433	4.14808	3.84728	5.90473	4.35322	5.45393	4.92931	4.87119	4.47785	6.00068	2.51172
Bra002035	7.04266	7.02332	6.44921	6.98937	7.99397	6.59133	7.26471	7.01933	6.67346	6.9278	6.98854	0
Bra002036	1.45738	0	0	0	1.68336	0	1.39623	0.268686	0	0.891932	0.730131	0
Bra002037	0	0	0	0	0	0	0	0	0	1.76458	2.57575	0
Bra002038	1.77143	2.49869	4.04818	2.16271	1.99749	3.57512	4.03216	4.33673	4.30177	3.66694	4.21312	4.99655
Bra002039	0	0	0	0.686415	0	0	0.23298	0	0	0	0	0
Bra002042	0.422524	2.41179	0	1.81458	1.6485	2.90378	1.94634	2.23392	0	0	1.69537	0
Bra002043	1.93365	0.7528	0	0	3.15961	0	0	0.160262	0	-0.217211	0	0
Bra002044	5.88834	5.33263	5.35814	5.24633	4.52748	0	4.24308	0	4.13627	4.39422	0	0
Bra002045	7.06724	6.84165	6.13174	6.3085	6.3735	5.41072	6.44759	6.66444	6.41926	6.81313	7.5241	6.1568
Bra002046	0	0	0	0	1.94156	0	0.654326	0.526099	0	0	0.987474	0
Bra002047	0	2.22145	0	2.20713	0	0	2.33972	2.21121	0	1.25228	2.08758	0
Bra002049	0	0	3.08103	0	3.83725	0	0	2.40909	0	0	2.86918	0
Bra002050	3.0892	3.51353	0	0	0	0	4.02733	0	3.92246	3.55625	4.34124	4.74224
Bra002053	1.16752	0.571211	0	1.56004	0	0	0	0.979491	0.997061	0.600936	0.441016	0
Bra002054	5.35238	5.76737	5.14481	5.7365	6.16417	4.42385	5.29072	5.61325	5.50635	5.50447	5.42154	5.585
Bra002056	0	0	0	0	0	0	4.71635	0	0	0	0	0
Bra002058	2.06897	2.69385	2.275	2.68477	3.87976	2.77172	3.81527	4.05199	3.63521	3.00296	3.45918	2.70691
Bra002059	0	0	0	0	0	0	2.5802	0	0	0	0	0
Bra002060	4.76418	0	3.65031	0	0	0	0	2.97045	4.01258	0	0	0
Bra002061	4.35753	2.44772	0	0	3.2622	0	2.97408	3.42465	0	3.80455	3.30035	0
Bra002062	0.144621	2.13322	1.61382	1.53717	0	1.62555	2.08351	3.41607	2.97415	2.16292	0	1.78346
Bra002063	0	0.44926	0	0	1.27174	0	-0.0152692	0	0.875316	-0.521161	0	0
Bra002067	0	0	0	0	0	0	0	0	0	2.71117	3.43709	0
Bra002068	0	0	0	0	0	0	0	0	1.54538	1.73625	1.98748	0
Bra002069	0	0	0.422534	0	0	1.43412	0.892282	-0.23424	0	0	0.227334	1.59191
Bra002070	0.54089	2.53047	2.0102	0.932696	1.76689	2.60726	2.06469	1.35197	0	0.975814	0.813402	0
Bra002071	2.84804	2.67038	2.7327	4.46025	4.07427	3.74581	1.20179	2.07167	2.09342	2.28728	0	0
Bra002072	-0.35256	0.0501604	1.7015	0.040668	1.87329	1.71288	0	0.460313	1.47677	1.66427	1.5069	0
Bra002073	0	2.82138	3.87641	2.78955	0	0	0	0	0	2.85838	0	0
Bra002075	2.76117	2.90184	1.64542	3.37605	1.40214	1.65717	2.43702	0.988157	1.00574	2.60965	2.03464	2.8151
Bra002076	4.88434	0	0	0	0	0	0	0	0	0	0	0
Bra002078	1.12208	0	0	0.514663	0	0	0.0609605	0	0	0	0	1.76088
Bra002079	5.47083	4.30723	5.94179	3.26522	4.11282	3.37486	6.14596	2.68135	0	6.04835	6.14109	5.53753
Bra002080	5.00448	4.42017	5.47507	5.80313	4.64641	5.71369	6.05827	5.74388	6.05907	5.57273	5.00255	5.65268
Bra002081	5.04617	4.78031	4.83829	2.43234	4.85774	3.53132	5.56961	5.43515	4.46256	5.07829	5.11819	4.69167
Bra002084	3.57893	4.30982	3.04873	3.55246	0	0	3.51755	4.38596	2.40963	3.02084	3.43189	0
Bra002086	4.70546	4.96509	4.10432	3.51276	3.86102	4.37922	4.95245	4.87968	2.72772	5.17337	4.58628	2.95228
Bra002088	0	0	3.62727	0	0	0	0	2.94778	0	0	0	0
Bra002091	0	0	0	0	0	0	2.10062	1.9709	0	0.600384	1.4321	4.38818
Bra002092	5.06718	4.71085	4.07684	4.24895	4.74049	4.08819	4.63414	5.12111	4.02202	4.46579	4.68966	0
Bra002093	4.52874	3.94015	2.41387	2.33055	4.75529	2.42853	4.20422	2.74854	2.77503	2.38964	2.20927	0
Bra002095	-1.02537	0.376535	-0.556368	0	2.20041	0.454702	2.72095	1.1102	1.38873	1.21253	0.834946	0.612117
Bra002096	2.08168	1.90122	0.966017	0.888617	2.72271	0.978064	2.02052	1.89288	1.32643	1.93144	3.09129	0
Bra002099	1.7358	0	0.882925	0.807347	0	2.21611	0	0	0	0	-0.311293	0
Bra002100	2.37844	1.78263	0	2.35554	0	0.859636	0.317304	0	0	0	1.65141	0
Bra002101	5.23725	5.38065	4.85878	4.62771	5.29347	4.71956	5.52964	4.87671	5.70482	5.45937	5.50788	3.70834
Bra002103	3.28783	2.69179	4.45751	4.13957	3.8357	3.57627	4.13359	5.30899	4.57685	4.89161	4.88296	5.62736
Bra002104	4.37542	3.86531	1.7576	4.99962	2.51419	4.77075	4.6861	2.41836	4.28825	3.60186	3.36492	0
Bra002105	0	0	1.46334	1.38453	0	0	1.93262	2.38848	1.82393	2.43122	1.26479	0
Bra002106	-0.243935	0	0.225189	1.14917	2.56689	0	3.50234	2.56877	2.58543	2.51014	3.20031	0
Bra002110	0	0	0.665884	0.58914	0	0.677657	0	0	0	-0.369807	0.470094	0
Bra002112	4.09988	1.50342	2.891	3.29986	2.3258	3.38811	4.56233	4.61242	0.929382	3.43996	4.28041	3.3236
Bra002113	6.25057	5.99934	5.72167	7.08494	7.06211	3.7414	5.18873	4.62563	4.084	5.8919	6.82175	0
Bra002114	2.15607	0	1.04043	2.54782	1.79712	2.63752	0.509939	2.70404	1.40087	0.00617592	0	2.21078
Bra002115	2.21328	1.47749	1.8078	1.46978	0	0.818793	1.86276	2.56768	1.58295	0.991434	1.83677	2.39118
Bra002116	6.99631	6.78415	6.21005	6.19646	6.53755	5.83441	7.77481	7.55028	7.02198	7.20863	7.026	6.19852
Bra002118	0	0	1.63793	0	0.394712	-0.350924	1.10786	1.30429	0.998087	1.59977	1.44405	0.806547
Bra002119	2.15607	0.975814	2.62539	1.96285	1.79712	1.05256	0.509939	1.96707	0	2.00617	3.16546	0
Bra002120	0	0	0	0	0	0	3.54576	0	4.44092	0	3.84954	0
Bra002122	0	0	0	0	0	0	0	0	0	3.25859	0	0
Bra002124	0	0	0	4.00795	0	0	0	3.42195	0	0	0	0
Bra002125	2.60734	0	0	0	4.83322	0	0	0	0	0	3.84954	0
Bra002127	2.60734	0	0	0	0	0	0	0	0	0	0	0
Bra002129	2.50687	0	3.23912	1.57743	2.41087	2.25087	1.12383	1.99687	0	1.20338	0.458393	3.40881
Bra002130	3.60733	0	4.07848	0	4.83322	0	0	0	0	0	0	0
Bra002131	0	3.97822	0	3.91724	0	0	0	0	0	0	3.79002	0
Bra002133	5.33932	5.07611	2.80981	4.72354	5.1511	5.14769	4.27767	3.72584	4.75629	5.4912	2.60126	3.98688
Bra002134	0	0	0	0	0	0	0	0	0	0	2.28994	0
Bra002135	3.2027	0	2.67229	3.17769	2.42889	0	1.14142	2.01154	3.03298	2.64149	2.47272	0
Bra002136	4.6416	4.31221	4.95926	5.16872	4.54591	5.50298	6.01326	5.44993	0	5.18562	4.91106	4.54654
Bra002137	4.94357	4.34952	1.41304	3.91936	4.49161	4.0106	2.88235	1.75342	0	2.70256	0	0
Bra002138	5.16333	4.60542	0	0	0	0	0	3.93573	0	0	0	0
Bra002139	0	2.63139	3.11085	3.03309	3.45249	3.44499	1.58032	2.77424	2.47131	2.88426	2.91371	2.28134
Bra002140	2.81135	2.53627	1.86544	2.52631	2.62219	0.876927	2.33523	2.62397	2.2257	1.82862	1.40749	0
Bra002141	1.93864	2.34457	3.4081	1.32947	2.16474	1.42069	2.46237	3.07043	0	1.96063	1.20979	0
Bra002142	0	0	0	0	0	0	1.33744	0	0	0.839081	1.6678	3.04097
Bra002144	4.10536	3.62338	2.57443	3.66865	3.55358	3.58574	4.50373	4.1408	3.80911	4.25575	4.1874	3.4803
Bra002145	4.04166	2.70987	2.18911	3.11114	3.94579	3.20142	2.98048	3.70024	3.54961	2.7405	2.57665	3.35976
Bra002146	4.77628	0	0	3.15676	0	3.26475	0	4.57317	0	2.23588	4.61802	0
Bra002147	0	2.15927	1.22338	1.14531	1.98005	0	3.01472	0	0	1.18997	1.02582	2.39411
Bra002148	0	0	2.76999	1.3693	0	0	2.91735	4.0107	4.13058	4.00082	3.83454	0
Bra002149	0.930382	-0.250476	0	-0.262377	2.15634	0	-0.715716	-0.843003	0	-1.22049	0	0
Bra002150	2.00062	0	0.884934	2.39269	0	1.8969	1.67644	2.54899	0	2.75692	2.01045	2.05499
Bra002151	0	0	0	0	0	0	2.48718	2.9407	2.37921	3.79753	2.81673	0
Bra002152	0	2.71531	0	2.68533	0	0	3.2392	4.10274	0	2.75166	2.56316	5.53306
Bra002153	0	0	0	0	0	0	0	0	0	0	0.0479292	0
Bra002154	-0.201042	0.200705	0.267943	1.51485	2.02473	-0.721047	0.322897	0	0	-0.770752	-0.925522	0
Bra002156	2.34329	2.74859	1.22772	2.47157	1.98439	0	3.2821	1.89072	0	2.89478	3.8375	2.39845
Bra002157	2.94531	3.21228	3.27711	1.87781	3.71187	1.96722	2.74665	2.61904	1.31559	1.50552	3.56591	2.12536
Bra002158	2.7793	0.861773	0.926667	3.43432	3.26833	0	2.98119	1.85364	1.28707	1.89193	0	0
Bra002160	2.87407	1.9568	0	2.5289	2.77815	3.03357	0.490981	1.3632	1.3819	2.30905	0	0
Bra002162	2.49523	1.57701	2.96444	0.565812	1.39924	2.65426	2.43412	2.79262	0	3.41409	2.44679	2.81219
Bra002163	2.36845	0.772612	2.42268	1.76061	3.17938	0.849639	2.62924	3.98733	2.78306	3.50307	3.22641	0
Bra002165	0.15317	0	0	0	0	0	0	0	0	0	0	0
Bra002166	2.70976	2.2633	2.0088	2.25588	2.93551	1.82708	2.80075	3.2118	2.53882	2.13972	2.98549	0.177038
Bra002167	3.71455	3.27119	1.01395	3.25836	3.35559	2.02605	3.65339	3.52563	3.37437	3.78693	2.40209	0
Bra002169	0	0	0.857758	0	0	0	0	1.19997	0	-1.17724	1.66144	0
Bra002170	3.49165	3.51609	3.06768	2.50619	2.60204	3.2718	2.90005	2.77378	1.62058	3.13034	2.87281	1.42951
Bra002171	3.45977	4.89001	3.93092	0	0	0	3.39805	3.2463	0	2.93732	4.70502	0
Bra002172	1.74673	0.565441	2.63097	0	0	1.64271	2.42257	-0.0262565	2.57626	1.18012	2.02023	1.80063
Bra002173	2.31875	2.13587	3.31829	2.86447	3.18198	1.62899	1.89514	2.28423	2.29993	1.38702	2.33089	1.78645
Bra002174	0.880717	2.28644	0	0	0	0	0.819505	0	0	0	0	0
Bra002175	3.18852	3.27227	4.50595	4.57956	0	3.34853	1.80539	3.67671	2.69657	2.88816	3.13803	3.50701
Bra002176	2.37858	2.78645	1.84827	3.76797	4.18981	3.44655	2.63919	2.18664	0	0.818736	3.96966	4.02071
Bra002177	4.23048	4.75089	4.5743	4.35902	4.4565	3.93443	4.90627	4.70424	5.17577	5.32887	5.23963	4.28536
Bra002178	0.208492	1.61228	0.67772	2.18591	3.0194	2.68949	2.95473	2.02038	0	1.96399	2.80382	0
Bra002179	4.27538	5.00238	4.32971	4.54133	1.91646	3.49398	3.43659	3.08605	3.52026	4.03296	3.96247	0
Bra002181	0	0	0	0	1.99816	-0.747633	0	0.171168	0	-0.797363	0.0479292	0.409733
Bra002182	0	0	0	0	0	0	0	0	-0.051604	0	0	0
Bra002184	1.41238	0	0	0	0	0	1.35105	2.22027	2.24288	0	0	0
Bra002185	0	0	0	6.22161	0	0	0	0	0	0	0	0
Bra002186	6.52138	6.10184	4.82257	6.725	5.57788	0	6.61159	7.22734	4.59998	6.04815	7.40618	5.00635
Bra002188	2.95934	3.36205	3.10651	2.35259	2.44823	2.70285	3.3837	3.84262	3.0517	3.27871	3.23385	2.86049
Bra002189	4.17913	2.36091	3.6484	1.76393	2.59774	0.852966	4.01108	5.04127	5.28888	0.805969	3.64477	2.01103
Bra002191	3.37482	3.45536	2.52196	3.44631	4.15319	3.85516	3.21422	2.08839	3.29719	3.65426	3.32764	2.69081
Bra002192	3.17924	4.17112	3.97074	1.56934	3.40542	0	4.11796	3.98818	2.00949	3.20282	3.44936	0
Bra002194	0	0	0	1.31969	0	0	0	0	0	0	0	0
Bra002195	2.93372	4.66156	3.98815	2.90954	3.74479	0	4.19443	4.06553	3.76375	3.95568	4.66433	2.57433
Bra002196	0.316331	0	0	0	1.54229	1.79746	0	0	1.14595	-0.24969	1.58947	0
Bra002198	2.23888	2.65277	0	0	0	0	0	2.04134	3.07068	1.68875	2.50182	0
Bra002199	1.53707	0	0	0.930427	2.34788	1.01747	-0.523988	0	1.95132	1.29061	-0.188263	0
Bra002200	0.686272	2.09134	2.74061	3.39969	3.91231	1.1679	3.21006	4.30431	3.10108	2.92926	2.5433	3.32622
Bra002201	2.63507	2.71716	2.78239	3.51276	2.5391	3.37922	3.05936	4.12479	2.95011	3.95656	3.58628	1.95228
Bra002202	0.105396	1.50895	0	0	0	1.58628	0	0	0.934901	0	0	0
Bra002203	1.80265	2.21304	2.27262	0	0	0	1.74121	0	0	2.24687	0	0
Bra002204	0	0	0	0	0	0	0	0	0	0.426082	0	0
Bra002205	2.44688	0	2.91632	2.83793	0	1.34384	0	2.67205	0	0.883464	1.13337	2.50232
Bra002206	1.12768	0	0	0.520256	0	0	0	0	0	0.560959	0	0
Bra002207	3.29425	1.7017	1.76389	1.68396	2.52048	2.77705	2.81791	2.68766	2.12462	2.73373	3.14879	0
Bra002208	4.11991	3.78837	2.85235	3.77417	2.02405	3.60172	4.19621	3.41568	1.62791	3.40413	3.06966	0
Bra002209	-0.124104	0	0.345033	1.26885	1.10178	1.35656	1.81481	3.27337	2.7053	0.308384	1.14999	2.51432
Bra002210	0	0	0	0	0	0	0.533025	0	0	0	0	0
Bra002211	0	1.02646	0	0	0	0	0.560431	0	0	1.05691	0	0
Bra002214	3.56568	4.86406	2.22772	2.14964	4.98439	0	2.69714	0	2.58822	0	1.03015	0
Bra002215	3.70926	3.37526	0.271485	2.78037	2.02823	2.60489	1.32624	1.19996	0	1.8196	1.66156	3.02565
Bra002216	10.1138	9.79381	9.28712	9.24011	6.73018	7.88742	9.38422	9.56595	8.73665	9.46458	8.02003	9.2223
Bra002217	8.95844	9.28161	6.08175	-5.70023	6.25353	7.69431	7.47869	7.4993	-7.19928	8.60643	7.48311	9.7926
Bra002218	0	0	0	0.818024	2.65195	0	1.36482	0.237356	1.25565	1.44536	0.698814	0
Bra002219	4.17556	4.20149	4.19234	4.77396	4.50847	3.27838	4.69937	4.45631	4.11218	3.71711	4.83529	2.11459
Bra002220	7.35199	6.52083	6.79713	6.60234	7.33101	4.00636	7.21225	5.64082	5.93649	6.06107	7.1714	5.75302
Bra002221	8.00694	7.96156	7.39968	7.92195	7.64793	6.96276	7.49804	7.59177	6.65641	7.43395	7.35283	6.71865
Bra002222	1.30056	2.70804	0	0	0	0	1.23926	2.10898	2.13094	0	3.15508	0
Bra002223	2.91829	1.83643	2.38748	3.89586	2.33685	1.59183	1.04983	2.50798	2.94044	2.00359	2.96952	2.33468
Bra002224	5.30558	4.97472	3.91257	4.37436	3.20977	3.05076	4.62286	3.37832	2.81373	3.42097	2.83959	0
Bra002225	0	1.16362	1.22772	0	0	1.24007	0.697133	0	1.58822	0	3.35208	0
Bra002226	0	0	0	0	0	0	0	0	0	1.55933	0	0
Bra002227	0.202574	1.60634	2.25675	2.17999	1.42851	2.26852	2.14145	2.82182	3.35406	0	0.475988	0
Bra002228	3.43925	2.72665	3.20793	2.93929	3.96468	3.67879	4.13717	4.30644	3.15313	4.12511	3.18308	2.37705
Bra002229	0	1.85521	0	0	0	0	1.38565	0	0	0	0	0
Bra002230	3.77971	1.01461	3.40106	2.00145	2.83581	2.0913	3.35597	3.00565	1.43958	3.36697	3.68944	2.24955
Bra002232	4.10032	2.56434	3.50528	3.87696	4.26203	3.51662	1.83762	2.19709	0.406058	1.59343	2.65872	1.21481
Bra002233	4.09309	3.86289	4.13147	2.99205	3.94966	3.78897	3.32577	3.70727	2.77542	3.92726	3.32096	3.36147
Bra002234	0.388498	0	0	0	0	0.869706	0.327354	0	0	0	0.66144	0
Bra002235	0	-1.51868	0	0	0	0	0	-2.10714	0	0	-0.645437	0.716886
Bra002236	4.81664	5.00045	4.06374	4.85935	3.23541	1.49147	5.80603	5.72578	2.83938	5.25411	5.28015	4.97204
Bra002237	3.64316	3.12139	2.44947	1.78734	3.94313	1.46142	4.42155	4.29416	3.80986	4.25579	4.12759	4.35646
Bra002238	0	0	1.09887	1.02115	1.85555	1.11107	2.56835	0.440368	1.45933	2.87223	1.90177	0
Bra002239	3.80265	2.21304	0	3.19017	3.02911	0	1.74121	0	4.21863	1.24686	2.06919	3.44673
Bra002240	0.633506	0	0	0	0	0	0.572337	1.44434	0	0	0	0
Bra002241	7.72964	6.92438	7.70074	7.41719	7.68858	5.99857	7.47453	7.28616	6.99759	7.06934	7.79039	6.93584
Bra002243	0	0	0	0	0	0	-0.351967	0	0.538449	0	0	0
Bra002244	0	0	0	0	0	0	1.93774	1.80862	0	0.436386	1.26989	0
Bra002245	5.75321	4.8781	5.89	5.58085	4.21371	5.39528	6.30501	5.98429	5.6655	5.4936	5.3302	4.30565
Bra002246	0	0	0	0	0	0	0	0	0	-0.29708	1.54238	0
Bra002247	1.13049	2.85602	2.59969	2.10803	1.35641	0	0.0693722	2.94253	0.960007	1.8857	0	0
Bra002248	4.07491	2.90638	2.96059	2.87299	0	0	3.01318	3.29004	0	1.94393	2.75025	0
Bra002250	-0.284579	2.11825	1.76949	1.10858	2.94128	1.19595	0.654344	2.69812	2.54477	1.73243	2.57477	1.35363
Bra002253	1.0699	0	1.53909	0	1.29582	0	1.0088	-0.117933	0.899392	2.08795	0	1.70862
Bra002254	4.60462	3.4259	2.48917	2.41027	4.2458	0	4.65886	2.82923	3.43473	2.77913	3.61242	3.66053
Bra002255	5.01383	4.27213	4.6452	4.01477	4.75426	4.14637	4.26088	4.47882	2.77276	3.80821	4.06598	2.25961
Bra002257	0.76268	2.75295	1.23208	1.15399	0	1.24443	3.50885	2.89506	3.59258	2.52064	2.61945	0
Bra002258	0	0	1.77655	3.69657	4.1181	2.78974	0	3.70026	3.72226	1.74648	2.57642	0
Bra002259	6.9566	6.88559	6.6032	6.49465	6.74678	6.3085	7.08596	6.8258	6.30796	6.681	6.7019	5.53482
Bra002260	6.77651	6.13082	5.14461	5.78752	5.87904	4.83674	5.49922	5.54731	4.79726	5.42376	5.59484	3.45528
Bra002261	6.77541	6.08081	5.27225	5.88124	6.10567	4.93637	5.77771	5.51701	4.84637	5.58839	5.81378	3.83303
Bra002263	3.99028	3.69486	2.94473	3.38405	4.51864	2.88545	3.905	4.18234	4.04184	3.44485	4.86643	2.72097
Bra002264	5.65151	6.40839	4.72236	5.57707	5.47902	4.27533	5.19176	4.99619	3.94537	5.0877	3.87257	4.01871
Bra002266	2.10023	2.51289	0	4.07103	0	0	0	2.90383	0	1.54812	3.36443	0
Bra002267	0.489481	0.89396	0	0	0	0	0.428325	0	1.3192	0	0.762145	0
Bra002268	0	0	0	3.34231	0	0	2.90197	5.5656	0	4.01267	0	0
Bra002269	0	0	0	0	0	0	1.94804	0.818891	1.83938	0.446754	0	0
Bra002270	0	0	0	0	0	0	0	0.818891	0	0	0	0
Bra002271	0	0	0	0	0	0	2.81791	2.68766	0	1.73372	0	0
Bra002272	2.07444	0.89396	3.54374	2.46637	2.71547	3.14075	2.42833	2.88567	2.90416	2.62462	3.5695	0
Bra002273	0	0	0	0	0	0	2.87245	1.73876	0	2.37967	2.1995	3.57875
Bra002274	1.10816	1.51172	0	0	2.33408	1.58905	2.04705	0.920255	1.93767	0.541376	3.18914	1.74694
Bra002275	2.82966	1.65191	3.29928	1.63458	2.47091	2.72739	2.76838	3.63833	2.07502	2.26876	1.51453	0
Bra002276	5.39103	5.27017	3.16048	4.40059	3.50196	3.17448	5.32963	4.30434	5.69138	5.83406	5.48146	4.3341
Bra002277	0	0	0	0	0	1.25759	0.714619	0.586222	0	0.211922	1.04758	0
Bra002278	1.93864	0	0	0	3.16474	1.42069	0	1.7485	1.76867	1.96063	0	2.57926
Bra002279	4.00211	4.18454	3.07913	3.80881	4.64316	3.89865	3.13358	4.74262	3.02454	4.17433	4.46706	3.24955
Bra002280	4.9697	4.26155	5.64578	5.11849	4.81741	5.752	6.01533	6.85917	5.68457	5.3524	5.12393	6.2329
Bra002281	3.4307	2.71808	0.199374	3.1234	0.956124	2.53273	2.25415	2.86494	0.559619	2.33227	2.81197	2.36849
Bra002282	2.52596	3.34422	2.41015	3.91882	2.16689	3.42172	2.46486	2.33836	2.35539	2.6956	2.79993	1.57951
Bra002283	0	2.56953	2.62668	3.54187	4.38308	0	3.09482	0	0	3.19002	2.42009	0
Bra002284	2.88566	2.29664	0	3.85771	0	3.37019	0	0	0	1.33082	0	0
Bra002286	3.49121	3.8006	2.96028	2.46958	3.88697	2.77893	3.23751	0.889255	2.64241	1.92272	1.3509	2.71412
Bra002288	1.99385	3.39999	3.0483	3.70645	3.21998	2.47601	0.932613	2.38848	2.82393	0	3.26479	0
Bra002289	5.65624	4.79207	5.55642	5.70348	5.57623	6.2606	6.53732	6.53311	6.25762	6.28382	6.22382	6.49058
Bra002290	6.67411	6.4412	6.97687	6.52168	6.90049	4.32786	7.1205	7.51402	7.77172	7.04769	7.9073	6.12488
Bra002291	3.31801	3.34217	3.25658	3.81819	3.16534	2.68299	2.72643	3.51794	3.25424	3.13683	3.59255	1.25566
Bra002293	2.58587	2.80681	2.66781	2.89255	2.04609	1.78565	2.34429	3.56035	1.32746	2.92833	2.77417	2.45752
Bra002296	2.10263	2.82811	3.15679	1.49526	2.91351	2.58352	3.74196	3.16266	3.25407	3.78375	2.96123	3.32636
Bra002298	1.564	-16.0622	2.38853	0	0	0	0	0.729009	0	-17.2662	-16.4319	-14.7801
Bra002299	2.98375	3.46245	0	0	0	0	0	0	0	1.91484	2.72199	3.10986
Bra002300	0	3.84995	0	0	0	0	0	0	0	0	0	5.06682
Bra002305	0	-0.401257	0	0	0	0	-0.864434	0	0	-1.37248	0.471718	0
Bra002306	4.79398	5.21409	6.07223	5.98164	4.02096	4.28253	5.73217	6.05008	5.21185	5.83892	5.37244	5.44499
Bra002307	3.60363	3.68909	2.75133	3.67145	2.50793	2.76447	0	1.0902	0	0.721084	1.55134	0
Bra002308	2.03537	3.02665	1.50488	1.42593	2.26152	2.51762	2.5591	3.16682	2.86549	1.47301	2.30614	3.67629
Bra002312	6.38947	3.49155	4.86052	6.25216	5.29433	5.55742	4.59064	6.0304	5.12317	3.53401	6.48986	0
Bra002313	0	1.73649	0	0	0	2.39853	0.271282	1.14403	1.16204	0	1.60551	0
Bra002314	1.85409	2.25801	3.54572	3.24643	4.08004	0	3.37793	3.4028	3.68369	3.40336	3.34973	1.90819
Bra002315	3.15723	3.08966	3.54377	2.38115	3.21309	3.05235	2.51124	2.12287	2.13838	2.22523	2.26265	1.6248
Bra002316	2.81164	2.22209	3.28162	5.78408	0	3.29592	5.92012	6.74657	6.8906	8.33277	7.12251	5.7777
Bra002318	4.59467	5.33423	4.06542	5.29876	6.4066	4.66724	2.5329	5.39366	5.01222	5.51002	4.43873	4.24421
Bra002319	0	2.89186	2.94622	3.85874	0	0	3.99883	4.86078	4.3079	4.25124	5.32102	0
Bra002320	1.18494	0.58867	0.654151	0	1.41087	1.66591	2.58325	2.3188	2.59945	1.94035	1.45839	0
Bra002321	0	0	0.380851	0	0	0	0	0	0	0	0	0
Bra002322	5.75937	6.16795	7.22914	5.90031	5.90769	6.38712	6.62002	7.94089	8.14942	6.37901	7.02778	7.73909
Bra002324	0.342156	0	0	0	0	0	0	0.15374	0	-2.22376	0	0
Bra002326	8.26946	7.99283	7.33295	8.14004	8.08073	7.24697	7.28101	7.12451	7.41493	7.75608	8.31226	6.13948
Bra002327	2.2794	0.511134	1.86385	1.08847	0.920202	1.87483	2.27727	1.31567	1.10848	2.25387	1.19244	0
Bra002328	2.88566	2.29664	0	0	0	3.37019	1.82419	0	0	0	2.1516	0
Bra002329	0	0	2.51636	0	4.27278	3.53132	0	0	0	0	0	0
Bra002332	5.98671	5.56893	5.69547	4.73286	5.29695	5.20065	6.31879	6.19277	5.76291	5.78492	6.47118	5.00464
Bra002333	2.42544	2.24302	2.30956	2.71928	3.74439	2.32087	2.77942	3.50153	2.66976	2.99451	3.37821	2.7415
Bra002334	0	0	0	2.33933	0	0	0.887291	0.758346	0	1.38561	0	0
Bra002335	0	0	0	0	0	0	0	0	0	0	0	3.69167
Bra002336	3.78791	0	0	0	0	2.68875	4.46329	3.59067	4.61964	3.65229	3.46622	4.8495
Bra002337	5.36778	3.81227	4.02965	4.80082	4.0494	4.41996	5.53492	5.37224	5.31599	4.80145	5.26671	4.68485
Bra002338	5.3642	4.63782	4.9598	2.29176	3.1313	5.97434	5.54374	5.41025	4.32092	5.8096	4.97792	0
Bra002339	0	0	0	0	0	0	0	0	2.22248	0	0	0
Bra002340	0.630517	0	-0.0379115	-0.113583	0.71885	-0.026615	0	-3.01583	0	0	0	0
Bra002341	3.52203	3.3448	2.40674	1.7416	3.57836	2.83504	4.81436	5.01826	0	4.96197	4.79131	2.99413
Bra002344	0	0	0	0	0	0	0.650112	0	0	0	0	0
Bra002345	-0.147488	2.5775	0.321651	1.24549	3.07839	1.91812	1.37639	2.66507	2.68191	1.60685	0.126656	2.4909
Bra002346	1.00659	0	1.47576	2.20671	1.23249	0	1.26742	0.403835	0.836053	-0.560532	0	0
Bra002347	5.05998	4.34623	4.52897	4.81242	4.00035	3.83953	3.92302	4.54259	3.77361	3.35458	4.05012	0.411925
Bra002348	0	0	0	0	0	0	1.3579	2.81205	2.24974	2.44468	0	0
Bra002349	0	0.431409	-1.08608	-1.16086	-0.329277	0.509797	0	-0.740982	0	-1.12517	0	0
Bra002350	0	1.30556	3.36922	2.29071	0	3.96672	2.83855	1.70977	1.72977	1.33657	2.75604	0
Bra002352	1.78023	0	2.24963	2.17148	0	0	3.52638	4.05005	3.1951	4.30381	3.05197	0
Bra002353	0	0	0	0	0	0	0	0	0	0	1.67456	0
Bra002354	8.1074	7.5522	7.50518	7.52995	7.22421	6.62624	7.76524	7.41386	6.38814	7.47889	7.60172	7.48112
Bra002355	1.69036	0	0	0	0	0.58628	4.13175	3.50246	1.9349	1.86053	1.96399	1.74417
Bra002357	1.67934	2.08288	0.563568	1.48701	2.3203	1.57525	3.03327	3.49146	1.92388	2.3349	3.53797	0
Bra002359	0	0	0	0	0	1.5659	0	0.892896	0	0.521523	0	2.72463
Bra002361	-0.614938	0	0	0	0	0	0	0	0	0	0	0
Bra002362	1.52039	2.92293	0.989473	1.49873	3.74623	1.32271	3.62926	3.24033	3.15703	0.951968	3.11701	4.32831
Bra002363	0	0.968179	0	0	0	0	0	0	0	0	0	0
Bra002365	0	0	3.95929	0	0	0	0	0	0	0	0	0
Bra002366	3.84805	4.47774	0	4.97483	4.07427	3.33077	3.78675	1.07167	2.09342	2.28728	4.11778	0
Bra002367	4.46724	4.95996	4.68256	4.90642	4.9088	3.80078	3.15242	2.64803	2.34232	2.52956	4.5951	1.15101
Bra002368	8.24702	8.36213	7.57474	8.22383	6.91596	7.32829	8.34	8.26141	8.39592	7.36593	8.36404	6.48999
Bra002369	3.84794	3.9306	4.31725	4.23979	3.75201	4.32933	5.21974	4.9221	4.1631	4.60472	4.60593	3.75054
Bra002370	6.00644	6.25607	6.03581	5.8467	5.79231	6.04997	7.08941	6.95681	4.9114	7.06023	6.72581	6.7243
Bra002371	1.82953	2.64843	2.7138	0.636952	3.47051	2.31057	2.9908	3.05638	3.39608	1.48562	2.10284	1.88358
Bra002373	6.85552	6.69718	5.58833	6.92236	7.15223	4.60197	6.55969	5.66279	5.17159	6.95237	7.04979	5.76133
Bra002374	3.67728	4.00169	3.22034	3.91028	3.8251	3.36912	2.95326	3.14941	1.84357	3.25304	3.1636	1.06724
Bra002375	4.82607	5.81957	4.29583	5.35247	5.73046	1.98747	4.25014	4.31157	4.65668	4.85226	5.35755	5.14679
Bra002377	0	0	0	0	0	0	0	1.47247	2.49675	1.1087	0	0
Bra002378	0	1.2912	0	0	0	0	0	0	0	0	0	0
Bra002380	0.54089	0	1.0102	0.932696	0	0	0.479727	0	2.37063	0	0	0
Bra002381	0	0	0	0	0	0	0	0	0	0.659468	0	0
Bra002382	4.45612	3.27339	3.75524	3.38023	2.51201	3.93636	4.51055	4.49184	3.11541	4.17671	4.08476	2.92394
Bra002383	3.29206	1.11223	3.17647	3.09854	1.93314	3.77372	3.81584	3.83965	4.12192	3.84327	1.97909	2.34709
Bra002384	2.53422	2.93666	2.50078	2.64756	2.99451	1.73445	2.47317	2.50783	1.86098	1.46313	1.72155	0
Bra002385	3.50496	3.4623	5.06741	4.15969	4.63145	4.47189	4.12187	4.95333	4.95142	4.42559	5.76927	4.55974
Bra002386	4.24193	4.39519	4.87476	4.98976	5.52453	5.12396	5.4911	5.1816	5.91971	4.20319	5.61637	5.69724
Bra002387	5.7741	5.10476	5.58091	5.49994	5.55985	4.67253	5.27217	5.91845	5.81624	5.13752	4.37945	4.75387
Bra002388	5.37134	4.45383	4.10367	3.66378	5.39088	3.75311	4.4033	4.27574	2.29415	4.54289	4.32215	3.10389
Bra002397	4.2553	4.69885	0	0	0	4.75229	5.19491	5.02561	0	4.75948	4.48262	0
Bra002398	0.518626	0.923195	0.987939	0.910495	0	1.00001	2.04243	1.32978	1.34836	0	0	0
Bra002400	0	0	0	0	0	1.77075	1.22666	1.09644	0	0	0	3.92973
Bra002402	0	0	0	0	0	0	0	0	0	3.25859	0	0
Bra002403	0	0	0	0	0	0	0	0.850143	0	0	0	0
Bra002404	1.3751	0	1.84437	0.767248	0	0	0	0	0	-0.190689	0.648079	0
Bra002405	2.09625	0.915827	4.30252	0	4.05922	2.99266	1.45013	2.64438	2.92598	-0.053919	2.36885	0
Bra002406	0	2.45383	0	-0.143578	0	1.3608	3.21065	3.27574	1.29415	2.22096	2.73719	2.10389
Bra002407	3.22988	0.826827	1.8918	2.62193	0	3.22571	4.26827	2.55585	1.2522	2.94439	2.69538	2.06188
Bra002408	3.19492	3.60407	3.07979	1.9984	0	0	0	1.41681	0	1.05217	0	0
Bra002409	5.05682	2.46912	2.52702	0	4.8684	3.54201	3.99529	1.86076	0	2.50412	0	4.70239
Bra002411	7.38761	7.21304	6.36009	6.99753	7.61408	5.98733	7.81803	7.20826	7.21864	7.35539	7.76963	3.44673
Bra002412	3.28445	3.02345	3.593	2.23769	1.84728	2.90895	3.95277	3.52255	3.18761	3.19509	3.11917	2.25902
Bra002413	4.4179	3.94944	4.2353	3.67118	2.18458	3.76249	3.7046	0	1.78852	3.20298	3.55148	0
Bra002415	4.18245	3.10121	2.42933	4.08918	4.60107	2.8563	3.48389	2.88705	2.20475	2.39427	4.23304	2.01436
Bra002416	3.66735	3.74952	3.1366	2.32259	3.15634	3.41153	0.284289	1.157	1.17505	-0.220491	1.61848	0
Bra002417	5.81394	5.73187	4.79769	5.75691	4.81745	4.6573	5.43734	5.01527	4.00597	5.22083	4.98087	4.81513
Bra002419	0	0	0	0	0	0	0	0	0	0.303202	0	0
Bra002421	0	0	0	0	0	1.72739	2.18341	3.63833	4.07502	2.26876	0	0
Bra002422	7.5118	7.11228	6.94542	6.06109	6.77493	6.52445	5.16455	6.4092	5.64476	7.22069	7.56354	3.88041
Bra002423	3.88163	4.96438	4.48845	3.95147	1.78571	1.04114	2.82046	4.4582	2.38945	4.16463	1.41712	3.19934
Bra002424	4.33482	3.96678	5.15536	3.95772	5.87259	4.81518	3.66371	4.04482	4.82967	4.19372	5.03699	3.11477
Bra002425	4.87866	4.63466	4.21087	4.80847	4.64551	3.48731	5.3579	5.47502	5.70917	5.10765	5.93609	4.64649
Bra002426	4.00971	3.96616	2.5673	3.07681	3.51671	2.8586	3.07116	3.08912	2.12012	2.93145	3.02533	2.25058
Bra002427	3.93282	3.44191	2.87134	4.14959	4.15863	2.51994	4.02932	4.13323	2.86894	3.66337	4.20789	2.87008
Bra002428	0	0	0	0	0	0	0	0.318809	0	0	0	0
Bra002429	0	0	2.07521	0	0	0	0	0	2.43566	0.0411028	0	0
Bra002432	3.24025	4.42219	3.90217	3.82493	4.65887	4.49912	4.83118	4.49219	4.26257	4.11527	4.16515	3.65723
Bra002433	1.79643	0	0	0.60391	0	0	1.15035	2.02335	3.04103	1.64505	2.06982	0
Bra002434	0.351967	1.75608	0	0.744152	0	0.833125	1.87579	1.74849	0	2.37104	2.625	0
Bra002435	4.88434	6.33689	5.35067	6.81678	0	5.38416	0	4.63932	0	5.4104	6.68084	0
Bra002436	5.88991	4.64514	5.11277	5.48316	5.45393	4.71478	5.82813	6.55593	4.47466	6.55825	7.17352	4.29188
Bra002437	0	0	0	0	0	0	0	0	0	0.945368	0	0
Bra002438	0	0	0	0	0	0	0	0.599442	0	0	0	0
Bra002440	0	2.33541	2.39422	0	0	0	0	1.72904	0	0	0	0
Bra002441	1.2027	0	0	0	0	0	0	0	0	0	0	0
Bra002442	0	0	0	1.82493	0	0	0.371748	0.244254	0	-0.132659	2.70572	0
Bra002443	2.6578	2.06724	0	2.04602	0	0	3.18136	1.46438	4.07357	1.10049	2.92531	0
Bra002446	0	0	0	0	3.92908	4.19682	0	0	0	0	0	0
Bra002450	1.39876	3.3917	3.86846	1.78808	2.62503	4.20375	1.33744	4.20672	2.22925	3.42405	1.6678	4.62593
Bra002454	0.736665	0	0.20578	0.129797	0.962534	0	-0.324406	0.549413	0.566026	1.16877	0.0110233	0
Bra002455	0.0618315	0.465295	0	0	0	0.542674	0.000735587	0	0	-0.505107	0.335563	0
Bra002456	3.59856	3.00152	3.71976	3.64369	4.339	3.73123	3.90005	3.69132	4.08001	2.92389	4.23538	2.42951
Bra002457	0	-0.252339	0	-0.261102	0	0	0	1.48054	0.174585	-1.22345	-0.37972	0
Bra002458	-0.508791	0.893712	1.96028	-0.115388	2.30201	2.2935	1.75208	1.88926	2.32048	0.922715	2.08787	0
Bra002459	4.36556	4.36565	3.83608	0	3.59241	4.85212	5.11125	3.75184	0	0	2.62723	0
Bra002460	5.28823	4.70259	5.56601	2.67281	5.51501	3.77442	5.2266	5.26018	5.70509	5.19829	6.45757	3.93539
Bra002461	4.28531	4.04528	3.35861	4.45173	5.31861	4.48003	4.00156	4.11864	3.93045	3.92058	4.65628	3.83502
Bra002462	1.42612	1.83423	0	0	0	0	0	0	0	0	0	0
Bra002463	2.54886	0	0	2.93141	0	0	2.4871	0	0	2.00391	0	0
Bra002464	6.30997	5.97017	5.9881	5.92775	6.59102	5.16786	6.32193	6.06485	4.96013	5.98397	5.84051	4.85178
Bra002465	1.90457	1.31038	0	2.2955	0	0	1.84335	1.71455	0	2.3414	3.17586	0
Bra002468	7.06199	7.30561	6.71668	7.12839	7.07487	6.88512	6.32848	5.92102	5.72145	6.45606	6.28829	5.44293
Bra002469	1.2817	1.68909	1.75134	0	2.50793	2.76447	1.2204	2.67517	0	3.52843	0	0
Bra002470	1.97346	2.79271	1.85776	0.780612	3.19943	1.86971	0.327354	1.19997	1.21815	1.40772	1.66144	0
Bra002471	2.79352	1.19893	1.26293	1.18475	4.01959	0	1.73233	1.60388	3.94537	1.81468	2.06522	0
Bra002472	2.95544	3.03841	3.91021	3.61007	1.85953	4.28498	1.57233	3.61426	4.16376	2.3908	0.905736	3.27332
Bra002473	6.52683	6.47582	5.53715	5.67878	6.5161	5.13564	6.12153	5.81354	4.63495	6.01094	6.65791	3.12499
Bra002474	0	0	0	0	0	0	1.50994	0	0	0.00617592	0	0
Bra002475	0	0	0	0	0	0	0	1.80862	0	0	0	0
Bra002478	0	0	0	0	0	0	0	0	0	0	3.52395	0
Bra002479	2.98963	2.87782	0	2.06092	0	2.73316	2.41399	0.480544	2.49703	1.68459	2.74952	1.30586
Bra002481	2.3058	2.36039	3.61138	2.97931	3.04621	1.56378	2.13783	2.70384	1.64965	2.68486	2.77317	2.45834
Bra002482	0	0	2.90307	0	0	0	2.37019	0	3.26547	3.4936	0	0
Bra002483	9.09452	8.5073	8.47605	8.72467	9.05034	7.70725	9.35104	9.25467	8.82255	9.20015	9.5375	8.00846
Bra002485	8.07605	7.7317	8.31331	7.7812	7.30214	7.82426	7.34454	7.77474	7.34043	7.42214	7.91939	7.15086
Bra002486	0	0	0	0	0	0	0	0	0	0	1.67456	0
Bra002487	3.72994	4.14299	4.20022	5.33789	3.37166	2.63053	4.89077	4.94822	4.97659	4.59349	4.40879	5.37609
Bra002488	2.28823	0	0	0	0	0	2.2266	2.09025	0	0	0	0
Bra002490	-0.126459	0	0	0	0	0	-0.187546	-0.313941	0	-0.693983	0	0
Bra002491	0	0	0	0	0	0	1.11216	0	0	0	0	0
Bra002492	0	1.55722	0	0	2.37661	0	0	0	0	0	0	0
Bra002495	-0.56023	0.842198	0	-0.166773	0	0.920103	-0.621284	-0.747078	0	-0.128834	0	0
Bra002497	3.27078	1.21434	2.86544	2.20438	1.03723	3.09932	2.33523	2.7939	2.2257	1.24365	2.08557	1.44969
Bra002498	1.9734	1.63917	1.70553	1.0447	0	1.13195	0	1.0493	0	1.40528	0.925961	0
Bra002499	0	0	0	0	0	0	0	-0.325642	0	-0.705737	0	0
Bra002500	0	0	0	0	0	0	0	0	0.691221	0	0	0
Bra002501	1.18141	0.262565	1.32862	0.837419	0.0853703	-0.659862	-0.201599	-1.32797	0	-0.708076	0	0
Bra002502	-1.37056	0	0.0985408	0.607655	-0.144707	-0.890091	0	0.0272956	0.45876	0	-0.0960347	0
Bra002503	0	0	0.910579	0	0.667347	0.921848	1.38046	1.57659	0	-0.127086	0	1.07942
Bra002504	2.43999	0	2.90972	0	3.66628	0	2.96362	1.24775	0	0.880662	2.70881	3.08237
Bra002505	2.71569	2.1255	2.1856	2.10364	0	0	1.65428	3.52193	2.54658	3.4809	2.98283	0
Bra002508	0	0	0	-0.821519	0	0	-1.27652	0.183277	0	-0.200263	0	0
Bra002509	0	0	2.21978	2.13763	0	0	0	1.55588	0	1.19349	2.01676	0
Bra002510	3.94531	1.89035	0.955179	1.87781	1.71187	2.96722	3.00969	2.29711	0	0.92056	1.75855	0
Bra002512	3.54503	3.10121	0.84437	0.767248	1.60107	2.8563	2.63589	2.99397	1.20475	2.80931	1.64808	0
Bra002514	1.26443	0.666638	-0.266535	2.4654	1.49024	0.744652	-0.796618	0	0.0936413	0	0	0
Bra002515	0.105396	0	0	0	0	0	0.0442822	0.917493	0	-0.461402	0	0
Bra002516	0	1.98019	3.04107	0	0	0	0	0	0	2.01312	0	0
Bra002517	0.963363	0	0	1.35619	1.18926	0	1.48723	-0.224272	0.792805	0.396105	0	0
Bra002518	0.880717	0	1.35016	2.27172	0	0	0.819505	0	0	0.317408	1.1521	0
Bra002519	4.17158	2.99563	4.6414	4.29709	3.81297	4.07019	5.22569	5.81987	5.22469	4.48805	5.43954	4.8146
Bra002520	4.67437	4.50601	5.06258	4.47233	4.73138	3.99164	5.02768	6.50079	3.33684	6.04615	6.2671	4.1533
Bra002521	0	0	-0.123902	-0.199474	0	1.88735	0	-0.779772	0.236291	0	0	0
Bra002522	8.5813	8.11537	7.75993	7.64082	6.9014	6.96975	7.89802	8.35515	7.20757	7.21226	8.25445	7.32454
Bra002523	3.5339	3.95083	4.00459	5.72394	5.76085	4.60619	5.64208	4.9185	6.36636	6.15861	5.37867	0
Bra002524	4.567	4.25064	3.30096	5.53191	5.64197	0	6.22765	6.08569	5.66299	6.68313	5.40799	0
Bra002527	6.01516	5.17738	5.04454	6.32486	6.31561	5.7108	6.70581	6.38052	4.92013	5.60338	5.61898	0
Bra002528	3.36557	3.78069	5.42104	2.74958	4.5924	0	3.88886	5.3368	3.19763	4.13935	2.62723	4.01333
Bra002531	0	0	1.05193	0	0	0	0.521433	0	1.41238	0.0177224	1.85499	0
Bra002533	2.59436	0	2.06418	2.98287	0	2.07795	3.53298	2.98626	0	3.62138	0	0
Bra002536	0.943569	0	0	1.33439	0	0	0	0.753416	0	0	1.21471	0
Bra002537	3.28279	3.17148	1.43002	2.35369	1.18676	1.44161	3.60021	3.23266	2.7903	2.48106	1.2348	1.59941
Bra002543	4.36247	4.02892	2.83164	4.82557	3.26645	2.84329	1.5644	1.43772	0	2.05849	0.314314	0
Bra002544	0	0	0	0	3.02911	0	1.74121	0	0	2.83183	2.06919	3.44673
Bra002547	10.305	9.76859	10.0767	9.62639	10.102	8.39072	9.4186	9.48805	8.12656	8.19303	9.65258	9.9713
Bra002554	4.94364	2.76644	4.15028	4.07007	4.58493	3.84163	1.29737	1.16682	2.18912	0	1.62793	0
Bra002555	1.80239	0	2.27161	0.609859	0	0.698441	0	0	0	-0.348971	0	0
Bra002556	0	0	0	0	0	0	0	0.282831	0	-0.0938267	0	0
Bra002557	0	0	0	0	0	0	0	3.81002	4.86807	0	0	0
Bra002558	0	0	0	0	0	0	2.12958	0	0	0	0	0
Bra002559	1.69873	2.10383	4.1681	1.09019	2.92477	3.18038	1.63755	2.09434	3.11355	3.13443	3.55572	0
Bra002561	2.72397	0	2.19335	2.70033	1.95002	2.20566	3.66279	3.53453	4.13881	3.74476	0.995911	2.36401
Bra002562	0	0	0	0	0	2.88863	0	0	0	0	0	0
Bra002563	1.27547	0	1.7451	0	0	0	0	0	0	-0.2852	0	0
Bra002564	3.66309	3.48462	2.54766	3.79049	0	4.14542	4.18681	4.34691	3.90828	4.51605	3.93368	2.71918
Bra002565	1.1	1.50657	1.56953	1.49035	0	0	1.03874	0.909259	0	2.53806	1.37048	0
Bra002566	4.02339	4.52007	3.5857	4.59655	1.34241	3.59739	2.37731	2.73592	0.946005	3.25017	4.09054	1.75528
Bra002568	6.65783	6.12035	6.10722	5.94743	5.69399	4.94931	4.65477	5.03417	4.2977	4.54646	5.26429	5.10745
Bra002569	3.48382	0	1.63145	1.55205	3.38807	1.64439	3.42254	4.14083	0	3.92231	3.4321	2.80321
Bra002570	0	0	0	0	0	0	0	1.00858	1.02622	0	0	0
Bra002571	0.0195454	0.422933	0.488721	0	0	0	0	0	0.849022	0	0.29337	0
Bra002572	2.39229	3.80768	0	0	0	2.87898	0	0	0	0	0	0
Bra002574	1.33905	0	1.80871	1.72859	0	1.82196	0	1.14729	2.16946	1.77887	0	0
Bra002577	7.4384	7.28376	6.68593	7.57149	6.70547	5.852	5.98467	4.92266	5.36241	7.03789	6.69167	3.36783
Bra002579	3.37886	4.37909	3.8494	4.34774	4.60572	0	5.12455	4.98741	4.79592	4.53139	4.22536	5.02673
Bra002581	0	0	0	0	0	0	-0.463074	-0.589066	0.427295	-0.970257	-0.127436	1.23606
Bra002582	0	0	0	0	0	0	4.58666	3.71301	5.48028	4.58496	3.58844	3.97383
Bra002583	3.64803	2.73371	1.79576	3.30066	0	1.80898	4.07216	3.71937	3.15651	4.22526	1.59552	2.96802
Bra002584	3.52617	3.51979	3.58091	2.91497	0	2.00957	2.46481	1.33348	0	0.967604	0	0
Bra002585	0	0	0	0	0	4.06926	0	0	0	0	0	0
Bra002588	0	0	4.10982	0	0	4.13168	0	0	0	0	0	0
Bra002589	3.34348	2.1686	3.81342	3.14626	0	0	4.86702	3.14946	2.58947	3.78721	3.02536	0
Bra002590	1.11105	1.51767	2.90253	3.8233	0	2.59345	1.0498	3.62072	1.94124	3.00862	2.38149	3.75221
Bra002592	0	0	0	0	0	0.212943	0	0	0	0	0	0
Bra002593	2.40836	2.81054	2.29243	1.63207	2.78617	2.71864	2.63682	3.05182	2.38956	1.66943	2.09846	2.87613
Bra002594	3.44485	1.04241	3.10685	2.0291	0	2.70402	4.16128	3.03328	3.78924	3.97978	3.71707	3.86229
Bra002595	2.0251	0	2.49527	0	3.2517	0	3.54855	3.82927	3.85649	3.05695	5.09729	0
Bra002596	4.40396	3.55969	2.21019	4.13352	2.38195	3.63696	4.67987	4.72291	2.98556	5.31732	4.59947	4.11681
Bra002598	0.484004	-0.113506	-0.0469255	2.46238	0.709838	1.96437	1.00791	1.2971	0	2.61593	0.758747	1.12195
Bra002599	1.35196	0.756084	0	0.744152	0	0.833125	0	1.16352	1.1816	2.37104	1.625	0
Bra002600	1.72415	0	3.19407	2.11207	0	0	0	0	0	2.16752	0	0
Bra002603	2.03012	1.43641	1.49962	1.42069	0	2.83428	-0.0311218	4.00958	1.86023	1.05269	0	1.67102
Bra002604	1.75537	1.57411	3.22458	1.56292	1.39634	2.65137	3.69426	3.1523	3.32188	3.77376	3.4439	3.39425
Bra002605	0	0	0	0	0	0	0	0	0	0	0.631561	0
Bra002606	3.80159	4.06818	3.39638	3.90429	3.56812	3.14524	3.86599	3.06064	3.75675	3.23567	3.61523	1.98135
Bra002607	0	1.81994	1.88493	0	1.64163	0	2.35451	2.81203	2.83029	2.43499	2.68853	2.05499
Bra002608	3.09832	3.50229	2.76021	3.26823	3.10188	2.77206	2.22984	2.4246	1.12056	2.3098	2.37152	1.93006
Bra002610	2.81151	2.63368	2.69615	1.61649	2.45275	0	3.48719	0	2.05685	1.66551	3.49646	0
Bra002616	1.9474	3.02817	3.09457	2.34066	2.43628	3.27586	3.02384	3.34527	2.03975	2.96418	2.22193	4.07093
Bra002617	8.5756	9.4107	8.12921	9.14512	8.71429	8.93446	8.07029	8.63172	8.49161	9.1163	9.51418	8.31394
Bra002618	0	0	0	0	0	0	0	0.970898	0	0	0	0
Bra002619	5.53706	5.55151	5.19926	4.85689	5.17827	5.43456	5.66844	5.76118	4.55992	5.10668	5.22239	4.78601
Bra002621	4.71422	5.39265	3.86284	4.36107	0	2.87898	3.33062	5.00071	3.22442	4.42956	3.65368	4.04027
Bra002622	0	1.35449	3.00295	0	0	0	2.88729	3.34331	2.77856	0.385608	2.21964	2.58917
Bra002623	4.53866	3.95014	5.4238	3.34041	4.76521	5.24584	2.89221	4.34335	4.78496	4.39968	4.80407	4.59863
Bra002624	0	0	0	0	0	2.48932	0	0	0	1.45096	0	0
Bra002625	0	0	0	0.454513	1.28774	0	1.00073	-0.125985	0.891326	1.07985	0.335563	1.70054
Bra002626	1.08617	1.48969	0	0	1.31209	0.567039	2.02507	2.89831	0	1.51932	0.359847	0
Bra002627	5.26481	5.20919	4.2746	4.93478	3.76829	3.70143	4.77401	4.49171	4.50942	4.92082	4.35177	4.44435
Bra002629	0	0	5.09494	0	0	0	0	5.38811	0	0	4.84489	0
Bra002630	2.6741	3.08365	0	2.06225	2.9005	0	1.6127	1.4806	2.50494	2.11696	3.94151	0
Bra002632	2.91552	3.68165	3.89928	2.08573	4.14143	2.91098	3.36898	3.37968	2.93767	2.7113	2.96675	0
Bra002633	2.18304	1.00287	0	2.57473	2.82409	3.07957	2.53691	3.73093	0	2.84062	1.87042	3.23781
Bra002634	2.69042	3.41742	2.15978	3.40383	1.91646	1.17205	2.62923	3.82302	0	3.5855	1.96246	2.33037
Bra002635	0	0	0	0	0	0	0.290825	0	0	0	0	0
Bra002636	0	0	0	1.48488	0	1.57686	1.03324	0	1.92467	1.53253	0	0
Bra002637	3.48382	3.15369	1.63145	3.55205	0	3.64439	3.42254	2.9709	0	4.30082	4.23945	0
Bra002638	1.95169	2.76906	2.15771	2.08218	0.59255	1.84701	2.4756	1.76493	1.78092	1.9679	1.64163	1.00455
Bra002639	4.38513	3.5967	0	3.58461	2.6111	2.86634	2.64592	2.19662	1.21478	2.81938	0.658088	2.02441
Bra002641	3.11406	2.87889	2.94567	2.50764	2.85445	1.78695	3.05301	3.20747	2.13592	1.05976	3.04112	2.52943
Bra002645	5.6898	4.91173	5.2159	5.8959	4.59402	4.98764	5.23263	6.17735	5.78296	5.90992	5.56459	5.49425
Bra002646	0	1.79946	0	0.787341	1.62121	0.876456	1.33409	0.206693	0	0	0.668165	0
Bra002647	0	1.99121	2.05579	0	1.81247	2.65289	0.525287	0.39742	4.00119	-0.978407	0	3.22616
Bra002649	0	2.37755	0	0	0	0	2.1652	2.61433	0	0.676493	0	0
Bra002650	3.88836	1.23165	3.17297	2.63814	3.27767	2.04665	3.8839	3.58145	2.88106	2.92344	2.32692	2.46718
Bra002651	0.15317	2.55682	3.42972	2.86763	2.37909	0.634101	3.26198	3.55012	2.9827	2.75646	2.42669	2.79202
Bra002652	5.34255	5.13496	4.94987	5.25917	5.68897	4.41051	5.52182	5.63458	5.43621	5.09983	5.99557	4.73767
Bra002654	3.62026	3.43968	3.50458	3.4273	3.26129	3.5166	3.55911	3.84662	2.86499	3.88486	0.723113	4.08975
Bra002655	5.95471	0	0	6.31878	6.76469	0	0	5.90156	0	4.44841	5.18918	0
Bra002656	3.20936	4.12819	3.45624	3.60146	2.62798	2.4682	3.34086	3.53538	3.23167	2.15826	3.48227	0
Bra002658	1.13895	0.542575	0.608156	0	0	0.619873	1.07784	0	0	-0.427731	0.412511	0
Bra002659	0.555914	0.960586	1.02523	0	1.78192	0	0	0	0	-0.00908724	0.828388	0
Bra002660	6.80772	6.28444	6.51519	7.21795	6.74831	6.70414	5.93689	4.65538	5.35205	5.73852	6.33404	2.16188
Bra002661	1.74673	0	2.63097	2.13925	2.97265	0.642711	2.10065	0.973744	2.57626	1.59516	3.02023	1.80063
Bra002662	5.47719	5.07484	5.09339	5.38329	4.3553	3.47336	5.39001	5.45019	5.2001	5.03612	5.02941	3.30974
Bra002663	3.13352	0	0	3.50997	4.36023	0	0	0	0	0	0	0
Bra002664	-0.256894	1.14598	0	0.136231	0.968968	0	-0.31797	0.140792	0	0	0	0
Bra002665	7.58401	7.38296	6.66494	7.04815	7.35104	5.09425	5.54857	4.93028	3.63368	5.83183	7.19847	0
Bra002666	4.59965	4.74857	2.48484	3.40104	4.24128	5.08466	2.95317	2.81893	3.84605	3.0464	3.86457	0
Bra002667	0.582604	0.98735	1.05193	0	2.80861	2.06407	2.84336	2.39358	0	2.33965	3.43996	0
Bra002668	3.98523	3.25774	2.32494	3.4978	2.66669	2.92093	3.74912	3.9551	2.00699	3.24051	3.59084	3.07831
Bra002669	5.0295	4.88137	4.36304	5.33052	6.0527	5.27243	5.74854	5.10569	4.51174	5.1107	5.54225	4.07245
Bra002670	0	0	3.11285	0.229366	3.38417	0.316991	0.775278	3.10838	2.66576	0.8537	0.110537	2.47473
Bra002671	3.00434	0	2.47449	3.97572	0	2.48932	3.94283	3.80866	3.83569	2.45096	0	0
Bra002672	2.18072	1.36067	2.16435	1.35185	3.76912	3.31309	3.63424	3.57891	1.78757	3.05255	2.23322	0
Bra002673	2.38849	0	0	3.36558	3.61446	1.86971	4.02779	3.52189	2.21815	3.5232	4.46879	3.02778
Bra002674	4.29254	3.12658	3.17842	4.67368	0	0	5.23074	5.96472	3.54035	5.48766	2.96526	0
Bra002675	3.92415	5.3354	2.39422	3.89598	4.73564	3.99378	4.44763	5.42948	3.75536	4.17712	3.18979	3.56891
Bra002677	1.3246	1.98956	3.27903	2.20385	2.81342	3.38965	2.11156	3.13822	4.41678	1.24061	2.86296	3.8101
Bra002678	3.69282	3.29119	4.3549	3.27644	3.11155	3.36741	3.63159	4.15494	4.30041	4.32217	3.96418	5.33328
Bra002680	2.40584	0	0	0	0	0	0	0	0	0	0	0
[truncated: 27,180 more rows]

## Sheet: Table S1c
Table S1c. Significantly enriched gene ontology terms (biological process) commonly identified in the DS and DT genotypes at the 4 h time point
Term ID	Description	P-value	OddsRatio	ExpCount	Count	Size
GO:0006791	sulfur utilization	4.99805e-06	Inf	0.0514294	3	3
GO:0006792	regulation of sulfur utilization	4.99805e-06	Inf	0.0514294	3	3
GO:0019419	sulfate reduction	5.63378e-06	57.9481	0.137145	4	8
GO:0010438	cellular response to sulfur starvation	0.000388776	28.8924	0.154288	3	9
GO:0061025	membrane fusion	0.00308201	2.22204	8.00584	17	467
GO:0006944	cellular membrane fusion	0.00308201	2.22204	8.00584	17	467
GO:0080163	regulation of protein serine/threonine phosphatase activity	0.00581417	23.0522	0.120002	2	7
GO:0010411	xyloglucan metabolic process	0.00604229	9.11831	0.377149	3	22
GO:0009759	indole glucosinolate biosynthetic process	0.00766471	19.2092	0.137145	2	8
GO:0000079	regulation of cyclin-dependent protein serine/threonine kinase activity	0.00786642	5.50898	0.788584	4	46
GO:0000160	phosphorelay signal transduction system	0.00849603	2.54537	4.09721	10	239

## Sheet: Table S1d
Table S1d. Significantly enriched gene ontology terms (biological process) commonly identified in the DS and DT genotypes at the 8 h time point
Term ID	Description	Pvalue	OddsRatio	ExpCount	Count	Size
GO:0007031	peroxisome organization	6.79123e-05	2.91377	7.53468	20	171
GO:0006791	sulfur utilization	8.52894e-05	Inf	0.132187	3	3
GO:0006792	regulation of sulfur utilization	8.52894e-05	Inf	0.132187	3	3
GO:0045962	positive regulation of development, heterochronic	0.000100442	15.5731	0.528749	5	12
GO:0009657	plastid organization	0.000167186	1.87297	25.4681	45	578
GO:0010027	thylakoid membrane organization	0.000444642	2.22814	11.985	25	272
GO:0009668	plastid membrane organization	0.000444642	2.22814	11.985	25	272
GO:0019684	photosynthesis, light reaction	0.000499977	1.96857	17.7572	33	403
GO:0010207	photosystem II assembly	0.000718703	2.38733	8.98874	20	204
GO:0000103	sulfate assimilation	0.000776732	6.54349	1.14562	6	26
GO:0015979	photosynthesis	0.00119724	1.79112	21.7228	37	493
GO:0071291	cellular response to selenium ion	0.00193955	Inf	0.0881249	2	2
GO:0016044	cellular membrane organization	0.00216176	1.56892	35.294	53	801
GO:0061024	membrane organization	0.00216176	1.56892	35.294	53	801
GO:0051186	cofactor metabolic process	0.00220139	1.55402	36.9684	55	839
GO:0019740	nitrogen utilization	0.00261194	16.3196	0.308437	3	7
GO:0006808	regulation of nitrogen utilization	0.00261194	16.3196	0.308437	3	7
GO:0016558	protein import into peroxisome matrix	0.0027421	2.51185	5.99249	14	136
GO:0072662	protein localization to peroxisome	0.00293366	2.49131	6.03656	14	137
GO:0072663	establishment of protein localization to peroxisome	0.00293366	2.49131	6.03656	14	137
GO:0006625	protein targeting to peroxisome	0.00293366	2.49131	6.03656	14	137
GO:0043574	peroxisomal transport	0.00313604	2.4711	6.08062	14	138
GO:0040034	regulation of development, heterochronic	0.00351415	3.22194	3.08437	9	70
GO:0072595	maintenance of protein localization in organelle	0.00404266	13.0551	0.3525	3	8
GO:0065008	regulation of biological quality	0.0051194	1.34928	74.069	96	1681
GO:0016126	sterol biosynthetic process	0.00547438	2.01154	9.95812	19	226
GO:0051457	maintenance of protein location in nucleus	0.00564807	43.4795	0.132187	2	3
GO:0010269	response to selenium ion	0.00564807	43.4795	0.132187	2	3
GO:0001678	cellular glucose homeostasis	0.00586647	10.8787	0.396562	3	9
GO:0071333	cellular response to glucose stimulus	0.00586647	10.8787	0.396562	3	9
GO:0071705	nitrogen compound transport	0.0063848	2.18825	7.27031	15	165
GO:0008272	sulfate transport	0.00698664	6.22055	0.793124	4	18
GO:0016556	mRNA modification	0.00716036	2.40619	5.33156	12	121
GO:0006996	organelle organization	0.00779237	1.25408	129.015	155	2928
GO:0050821	protein stabilization	0.00810832	9.32414	0.440625	3	10
GO:0010037	response to carbon dioxide	0.00810832	9.32414	0.440625	3	10
GO:0031647	regulation of protein stability	0.00810832	9.32414	0.440625	3	10
GO:0016125	sterol metabolic process	0.00974355	1.89147	10.5309	19	239

## Sheet: Table S1e
Table S1e. Significantly enriched gene ontology terms (biological process) commonly identified in the DS and DT genotypes at the 12 h time point
Term ID	Description	Pvalue	OddsRatio	ExpCount	Count	Size
GO:0006791	sulfur utilization	4.75819e-06	Inf	0.0505954	3	3
GO:0006792	regulation of sulfur utilization	4.75819e-06	Inf	0.0505954	3	3
GO:0019419	sulfate reduction	0.000250183	35.2587	0.134921	3	8
GO:0061025	membrane fusion	0.000401119	2.55337	7.87601	19	467
GO:0006944	cellular membrane fusion	0.000401119	2.55337	7.87601	19	467
GO:0006020	inositol metabolic process	0.00119999	17.6252	0.219247	3	13
GO:0006950	response to stress	0.0018662	1.40098	96.7552	122	5737
GO:0010114	response to red light	0.0031298	3.48364	2.42858	8	144
GO:0006568	tryptophan metabolic process	0.00369871	3.38347	2.49604	8	148
GO:0006586	indolalkylamine metabolic process	0.00369871	3.38347	2.49604	8	148
GO:0019375	galactolipid biosynthetic process	0.00451878	3.26602	2.58036	8	153
GO:0019374	galactolipid metabolic process	0.00488332	3.22128	2.61409	8	155
GO:0009247	glycolipid biosynthetic process	0.00488332	3.22128	2.61409	8	155
GO:0006021	inositol biosynthetic process	0.00563212	23.4409	0.118056	2	7
GO:0071786	endoplasmic reticulum tubular network organization	0.00563212	23.4409	0.118056	2	7
GO:0006012	galactose metabolic process	0.00634949	5.88306	0.742066	4	44
GO:0009414	response to water deprivation	0.00658928	1.92524	10.8274	20	642
GO:0006664	glycolipid metabolic process	0.00705493	3.01467	2.78275	8	165
GO:0042435	indole-containing compound biosynthetic process	0.00706409	2.79112	3.37303	9	200
GO:0009692	ethylene metabolic process	0.00730663	2.99545	2.79961	8	166
GO:0009693	ethylene biosynthetic process	0.00730663	2.99545	2.79961	8	166
GO:0043449	cellular alkene metabolic process	0.00756504	2.97647	2.81648	8	167
GO:1900673	olefin metabolic process	0.00756504	2.97647	2.81648	8	167
GO:1900674	olefin biosynthetic process	0.00756504	2.97647	2.81648	8	167
GO:0043450	alkene biosynthetic process	0.00756504	2.97647	2.81648	8	167
GO:0006979	response to oxidative stress	0.00762564	1.83674	12.4802	22	740
GO:0006576	cellular biogenic amine metabolic process	0.00767536	2.45461	4.67164	11	277
GO:0009415	response to water	0.00787438	1.89077	11.0129	20	653
GO:0050896	response to stimulus	0.00787986	1.29826	159.763	183	9473
GO:0009641	shade avoidance	0.00830982	8.00693	0.421628	3	25
GO:0051707	response to other organism	0.00904445	1.47779	35.6529	50	2114
GO:0009617	response to bacterium	0.0091891	1.75601	14.2342	24	844
GO:0000103	sulfate assimilation	0.00927802	7.65844	0.438493	3	26
GO:0010438	cellular response to sulfur starvation	0.00944196	16.7419	0.151786	2	9
GO:0009649	entrainment of circadian clock	0.00944196	16.7419	0.151786	2	9

## Sheet: Table S1f
Table S1f. Significantly enriched gene ontology terms (biological process) uniquely identified in the DS genotype at the 4 h time point
Term ID	Description	Pvalue	OddsRatio	ExpCount	Count	Size
GO:0010417	glucuronoxylan biosynthetic process	0.00104858	5.46889	1.70931	7	23
GO:0048511	rhythmic process	0.0010696	1.89531	18.7281	33	252
GO:0007623	circadian rhythm	0.0010696	1.89531	18.7281	33	252
GO:0031323	regulation of cellular metabolic process	0.001369	1.21456	300.764	347	4047
GO:0042023	DNA endoreduplication	0.0016869	2.03822	13.3029	25	179
GO:0042325	regulation of phosphorylation	0.00182559	2.50617	7.1345	16	96
GO:0051171	regulation of nitrogen compound metabolic process	0.00262472	1.21364	252.68	293	3400
GO:0010565	regulation of cellular ketone metabolic process	0.00274221	2.83389	4.83065	12	65
GO:0051174	regulation of phosphorus metabolic process	0.00304169	1.71455	22.2953	36	300
GO:0019220	regulation of phosphate metabolic process	0.00304169	1.71455	22.2953	36	300
GO:0009410	response to xenobiotic stimulus	0.00337487	2.26605	8.24927	17	111
GO:0006661	phosphatidylinositol biosynthetic process	0.00345257	2.14563	9.66131	19	130
GO:0009640	photomorphogenesis	0.00362276	1.64427	25.7139	40	346
GO:0006086	acetyl-CoA biosynthetic process from pyruvate	0.00365509	18.7167	0.371589	3	5
GO:0009567	double fertilization forming a zygote and endosperm	0.00378992	3.31007	3.19566	9	43
GO:0080090	regulation of primary metabolic process	0.00436447	1.18995	287.238	327	3865
GO:0043647	inositol phosphate metabolic process	0.00467889	2.12778	9.2154	18	124
GO:0009889	regulation of biosynthetic process	0.00497446	1.19267	265.091	303	3567
GO:0031326	regulation of cellular biosynthetic process	0.00503249	1.19263	264.2	302	3555
GO:2000243	positive regulation of reproductive process	0.00512276	2.90858	3.93884	10	53
GO:0019219	regulation of nucleobase-containing compound metabolic process	0.00517679	1.19655	249.187	286	3353
GO:0001932	regulation of protein phosphorylation	0.00526728	2.36843	6.53996	14	88
GO:0045876	positive regulation of sister chromatid cohesion	0.00551994	Inf	0.148636	2	2
GO:0007063	regulation of sister chromatid cohesion	0.00551994	Inf	0.148636	2	2
GO:0046916	cellular transition metal ion homeostasis	0.00551994	Inf	0.148636	2	2
GO:0051983	regulation of chromosome segregation	0.00551994	Inf	0.148636	2	2
GO:0055076	transition metal ion homeostasis	0.00551994	Inf	0.148636	2	2
GO:2001141	regulation of RNA biosynthetic process	0.00600125	1.1973	234.77	270	3159
GO:0006355	regulation of transcription, DNA-dependent	0.00600125	1.1973	234.77	270	3159
GO:0009566	fertilization	0.00605982	3.04123	3.41862	9	46
GO:0051252	regulation of RNA metabolic process	0.00622258	1.19585	235.885	271	3174
GO:0046488	phosphatidylinositol metabolic process	0.00626899	1.90221	12.4111	22	167
GO:0006914	autophagy	0.00756862	2.18358	7.50609	15	101
GO:0031399	regulation of protein modification process	0.00766549	1.61621	22.8155	35	307
GO:0006085	acetyl-CoA biosynthetic process	0.00851664	4.80252	1.33772	5	18
GO:2000112	regulation of cellular macromolecule biosynthetic process	0.00868607	1.18216	247.924	282	3336
GO:0010556	regulation of macromolecule biosynthetic process	0.00868607	1.18216	247.924	282	3336
GO:0045859	regulation of protein kinase activity	0.00885197	2.29109	6.24269	13	84
GO:0043549	regulation of kinase activity	0.00885197	2.29109	6.24269	13	84

## Sheet: Table S1g
Table S1g. Significantly enriched gene ontology terms (biological process) uniquely identified in the DS genotype at the 8 h time point
Term ID	Description	Pvalue	OddsRatio	ExpCount	Count	Size
GO:0006259	DNA metabolic process	1.07114e-05	1.54765	89.9408	130	1026
GO:0010050	vegetative phase change	2.57464e-05	3.19183	7.88954	21	90
GO:0090304	nucleic acid metabolic process	4.29802e-05	1.23708	479.597	552	5471
GO:0006996	organelle organization	6.35705e-05	1.29442	256.673	313	2928
GO:0051258	protein polymerization	0.000100372	2.16426	17.9706	35	205
GO:0006139	nucleobase-containing compound metabolic process	0.000117504	1.21112	557.177	628	6356
GO:0044260	cellular macromolecule metabolic process	0.000121936	1.19574	800.964	877	9137
GO:0034641	cellular nitrogen compound metabolic process	0.000122413	1.20585	605.829	678	6911
GO:0032271	regulation of protein polymerization	0.000167595	2.25	14.9025	30	170
GO:0043254	regulation of protein complex assembly	0.000167595	2.25	14.9025	30	170
GO:0006807	nitrogen compound metabolic process	0.000174419	1.19942	617.313	688	7042
GO:0030833	regulation of actin filament polymerization	0.000229219	2.23823	14.4642	29	165
GO:0060255	regulation of macromolecule metabolic process	0.000253371	1.2383	331.624	388	3783
GO:0008064	regulation of actin polymerization or depolymerization	0.000283102	2.20556	14.6395	29	167
GO:0030832	regulation of actin filament length	0.000283102	2.20556	14.6395	29	167
GO:0032956	regulation of actin cytoskeleton organization	0.000283102	2.20556	14.6395	29	167
GO:0032970	regulation of actin filament-based process	0.000283102	2.20556	14.6395	29	167
GO:0030041	actin filament polymerization	0.000283102	2.20556	14.6395	29	167
GO:0043170	macromolecule metabolic process	0.00030385	1.18094	869.428	941	9918
GO:0048731	system development	0.000317901	1.22436	368.442	426	4203
GO:0009791	post-embryonic development	0.000337568	1.24937	280.342	332	3198
GO:0010468	regulation of gene expression	0.00038953	1.23678	308.043	361	3514
GO:0010638	positive regulation of organelle organization	0.0003929	1.96986	19.9868	36	228
GO:0052249	modulation of RNA levels in other organism involved in symbiotic interaction	0.00040993	2.35154	11.4837	24	131
GO:0052018	modulation by symbiont of RNA levels in host	0.00040993	2.35154	11.4837	24	131
GO:0009616	virus induced gene silencing	0.00040993	2.35154	11.4837	24	131
GO:0007015	actin filament organization	0.000410492	1.90656	22.266	39	254
GO:0032273	positive regulation of protein polymerization	0.000428399	2.176	14.2888	28	163
GO:0031334	positive regulation of protein complex assembly	0.000428399	2.176	14.2888	28	163
GO:0051493	regulation of cytoskeleton organization	0.000463125	2.09893	15.7791	30	180
GO:0051495	positive regulation of cytoskeleton organization	0.000524287	2.14401	14.4642	28	165
GO:0007049	cell cycle	0.000547957	1.39042	99.1453	131	1131
GO:0008154	actin polymerization or depolymerization	0.000559923	2.0711	15.9544	30	182
GO:0051130	positive regulation of cellular component organization	0.000645763	1.90958	20.5128	36	234
GO:0030838	positive regulation of actin filament polymerization	0.000646138	2.14515	13.9382	27	159
GO:0045010	actin nucleation	0.000646138	2.14515	13.9382	27	159
GO:0051817	modification of morphology or physiology of other organism involved in symbiotic interaction	0.000650081	2.18099	13.2369	26	151
GO:0044003	modification by symbiont of host morphology or physiology	0.000650081	2.18099	13.2369	26	151
GO:0051276	chromosome organization	0.000716945	1.40135	89.3272	119	1019
GO:0006351	transcription, DNA-dependent	0.000766898	1.22503	299.627	349	3418
GO:0032774	RNA biosynthetic process	0.00079876	1.22408	299.803	349	3420
GO:0044403	symbiosis, encompassing mutualism through parasitism	0.000910089	2.02787	15.6914	29	179
GO:0044237	cellular metabolic process	0.0010059	1.16964	1181.68	1244	13480
GO:0051607	defense response to virus	0.00114788	1.96674	16.6557	30	190
GO:0051701	interaction with host	0.00122773	2.01092	15.2531	28	174
GO:0032535	regulation of cellular component size	0.0014353	1.78125	22.9673	38	262
GO:0090066	regulation of anatomical structure size	0.0014353	1.78125	22.9673	38	262
GO:0006325	chromatin organization	0.0015094	1.42893	67.6747	92	772
GO:0046713	borate transport	0.00165886	13.904	0.613631	4	7
GO:0044419	interspecies interaction between organisms	0.00167422	1.93676	16.3051	29	186
GO:0035821	modification of morphology or physiology of other organism	0.00170745	2.0184	14.1135	26	161
GO:0022610	biological adhesion	0.00175493	2.04654	13.4122	25	153
GO:0007155	cell adhesion	0.00175493	2.04654	13.4122	25	153
GO:0019219	regulation of nucleobase-containing compound metabolic process	0.00177313	1.20782	293.929	339	3353
GO:0006260	DNA replication	0.00191164	1.57109	37.7821	56	431
GO:0009615	response to virus	0.00193548	1.81079	20.2498	34	231
GO:0032502	developmental process	0.00196898	1.16556	528.336	583	6027
GO:0048768	root hair cell tip growth	0.0020614	4.87116	1.92855	7	22
GO:0030036	actin cytoskeleton organization	0.00231489	1.70023	25.1589	40	287
GO:0051171	regulation of nitrogen compound metabolic process	0.00233684	1.20013	298.049	342	3400
GO:0051252	regulation of RNA metabolic process	0.00234487	1.20592	278.238	321	3174
GO:0006266	DNA ligation	0.00251402	31.2705	0.350646	3	4
GO:0016126	sterol biosynthetic process	0.00254469	1.79336	19.8115	33	226
GO:0061458	reproductive system development	0.00254946	1.22573	220.469	259	2515
GO:0048608	reproductive structure development	0.00254946	1.22573	220.469	259	2515
GO:0044087	regulation of cellular component biogenesis	0.00258407	1.8501	17.5323	30	200
GO:2001141	regulation of RNA biosynthetic process	0.0026531	1.20329	276.923	319	3159
GO:0006355	regulation of transcription, DNA-dependent	0.0026531	1.20329	276.923	319	3159
GO:0045165	cell fate commitment	0.00276623	2.34004	8.15253	17	93
GO:2000112	regulation of cellular macromolecule biosynthetic process	0.00288902	1.19659	292.439	335	3336
GO:0010556	regulation of macromolecule biosynthetic process	0.00288902	1.19659	292.439	335	3336
GO:0080119	ER body organization	0.0030877	10.4274	0.701293	4	8
GO:0016125	sterol metabolic process	0.00339428	1.73941	20.9511	34	239
GO:0010467	gene expression	0.00350334	1.15999	471.619	521	5380
GO:0016070	RNA metabolic process	0.00364638	1.16557	420.688	468	4799
GO:0009735	response to cytokinin stimulus	0.00380267	1.77573	18.7596	31	214
GO:0016567	protein ubiquitination	0.00392245	1.54431	34.8893	51	398
GO:0080090	regulation of primary metabolic process	0.00405359	1.17723	338.812	382	3865
GO:0009059	macromolecule biosynthetic process	0.00441238	1.1529	493.359	542	5628
GO:0009987	cellular process	0.00469597	1.17722	1514.88	1558	17281
GO:0007275	multicellular organismal development	0.00495235	1.1506	492.132	540	5614
GO:0016458	gene silencing	0.00523931	1.44757	46.373	64	529
GO:0006261	DNA-dependent DNA replication	0.00529207	1.57086	29.6296	44	338
GO:0046889	positive regulation of lipid biosynthetic process	0.00587434	15.6345	0.438308	3	5
GO:0045834	positive regulation of lipid metabolic process	0.00587434	15.6345	0.438308	3	5
GO:0016043	cellular component organization	0.00588679	1.15413	427.35	472	4875
GO:0034645	cellular macromolecule biosynthetic process	0.00628112	1.14672	480.035	526	5476
GO:0031326	regulation of cellular biosynthetic process	0.00635735	1.17207	311.637	351	3555
GO:0044238	primary metabolic process	0.00673086	1.13235	1154.59	1205	13171
GO:0009908	flower development	0.00690937	1.26006	122.726	149	1400
GO:0009056	catabolic process	0.00699695	1.1764	283.585	321	3235
GO:0033043	regulation of organelle organization	0.00701559	1.55039	29.279	43	334
GO:0048513	organ development	0.00723783	1.17852	272.365	309	3107
GO:0001708	cell fate specification	0.00723816	2.38315	6.13631	13	70
GO:0045723	positive regulation of fatty acid biosynthetic process	0.00768085	Inf	0.175323	2	2
GO:0019294	keto-3-deoxy-D-manno-octulosonic acid biosynthetic process	0.00768085	Inf	0.175323	2	2
GO:0045923	positive regulation of fatty acid metabolic process	0.00768085	Inf	0.175323	2	2
GO:0046400	keto-3-deoxy-D-manno-octulosonic acid metabolic process	0.00768085	Inf	0.175323	2	2
GO:0009889	regulation of biosynthetic process	0.00771484	1.16685	312.689	351	3567
GO:0010026	trichome differentiation	0.00797904	1.60587	23.7563	36	271
GO:0006890	retrograde vesicle-mediated transport, Golgi to ER	0.00802906	6.95092	0.876616	4	10
GO:0010605	negative regulation of macromolecule metabolic process	0.00832529	1.32074	76.3532	97	871
GO:0006366	transcription from RNA polymerase II promoter	0.00883833	2.04302	9.1168	17	104
GO:0040029	regulation of gene expression, epigenetic	0.00973326	1.38177	52.071	69	594

## Sheet: Table S1h
Table S1h. Significantly enriched gene ontology terms (biological process) uniquely identified in the DS genotype at the 12 h time point
Term ID	Description	Pvalue	OddsRatio	ExpCount	Count	Size
GO:0006970	response to osmotic stress	1.04187e-09	1.67585	127.413	194	1312
GO:0009651	response to salt stress	1.24358e-09	1.6949	119.547	184	1231
GO:0072665	protein localization to vacuole	2.43834e-06	2.36627	21.2678	44	219
GO:0072666	establishment of protein localization to vacuole	2.43834e-06	2.36627	21.2678	44	219
GO:0006623	protein targeting to vacuole	2.43834e-06	2.36627	21.2678	44	219
GO:0009415	response to water stimulus	2.86388e-06	1.71537	63.4151	100	653
GO:0009414	response to water deprivation	4.13249e-06	1.70797	62.3468	98	642
GO:0007034	vacuolar transport	6.18981e-06	2.21997	23.4043	46	241
GO:0042538	hyperosmotic salinity response	1.0862e-05	2.06982	27.4831	51	283
GO:0006972	hyperosmotic response	1.92693e-05	1.84649	38.554	65	397
GO:0009723	response to ethylene stimulus	2.18448e-05	1.69177	54.3835	85	560
GO:0034440	lipid oxidation	4.11873e-05	1.99748	26.6091	48	274
GO:0010033	response to organic substance	5.92836e-05	1.24315	406.226	474	4183
GO:0019395	fatty acid oxidation	7.39983e-05	1.97422	25.7351	46	265
GO:0009628	response to abiotic stimulus	7.56358e-05	1.24239	392.144	458	4038
GO:0043405	regulation of MAP kinase activity	9.48978e-05	5.13518	3.01052	11	31
GO:0072329	monocarboxylic acid catabolic process	0.000142107	1.80746	32.533	54	335
GO:0072594	establishment of protein localization to organelle	0.000149333	1.58553	57.3941	85	591
GO:0009062	fatty acid catabolic process	0.000165557	1.80571	31.9503	53	329
GO:0043407	negative regulation of MAP kinase activity	0.000185518	5.1851	2.71918	10	28
GO:0009737	response to abscisic acid stimulus	0.000188074	1.43972	94.977	129	978
GO:0006635	fatty acid beta-oxidation	0.000189672	1.91305	25.2495	44	260
GO:0030258	lipid modification	0.000261869	1.80017	30.2023	50	311
GO:0009739	response to gibberellin stimulus	0.00050876	1.92747	21.0736	37	217
GO:0046283	anthocyanin-containing compound metabolic process	0.000541239	2.42126	10.3911	22	107
GO:0042326	negative regulation of phosphorylation	0.000650923	2.875	6.60372	16	68
GO:0045936	negative regulation of phosphate metabolic process	0.000650923	2.875	6.60372	16	68
GO:0001933	negative regulation of protein phosphorylation	0.000650923	2.875	6.60372	16	68
GO:0009718	anthocyanin-containing compound biosynthetic process	0.000650923	2.875	6.60372	16	68
GO:0010563	negative regulation of phosphorus metabolic process	0.000650923	2.875	6.60372	16	68
GO:0001932	regulation of protein phosphorylation	0.000673251	2.57438	8.54599	19	88
GO:0043094	cellular metabolic compound salvage	0.000745071	1.71662	30.785	49	317
GO:0009939	positive regulation of gibberellic acid mediated signaling pathway	0.000774811	11.6469	0.874021	5	9
GO:0009590	detection of gravity	0.000774811	11.6469	0.874021	5	9
GO:0043647	inositol phosphate metabolic process	0.000778371	2.2456	12.0421	24	124
GO:0009966	regulation of signal transduction	0.000960561	1.80326	24.0841	40	248
GO:0019243	methylglyoxal catabolic process to D-lactate	0.000982149	2.08861	14.3728	27	148
GO:0006089	lactate metabolic process	0.000982149	2.08861	14.3728	27	148
GO:0044242	cellular lipid catabolic process	0.00105943	1.62359	36.9031	56	380
GO:0051596	methylglyoxal catabolic process	0.00109073	2.07139	14.4699	27	149
GO:0009438	methylglyoxal metabolic process	0.00109073	2.07139	14.4699	27	149
GO:0046185	aldehyde catabolic process	0.00109073	2.07139	14.4699	27	149
GO:0023051	regulation of signaling	0.00112393	1.7859	24.2784	40	250
GO:0033517	myo-inositol hexakisphosphate metabolic process	0.00113133	2.60404	7.57485	17	78
GO:0010264	myo-inositol hexakisphosphate biosynthetic process	0.00113133	2.60404	7.57485	17	78
GO:0051348	negative regulation of transferase activity	0.00117455	2.80207	6.31238	15	65
GO:0033673	negative regulation of kinase activity	0.00117455	2.80207	6.31238	15	65
GO:0006469	negative regulation of protein kinase activity	0.00117455	2.80207	6.31238	15	65
GO:0032958	inositol phosphate biosynthetic process	0.00131336	2.56191	7.67196	17	79
GO:0009312	oligosaccharide biosynthetic process	0.00131336	2.56191	7.67196	17	79
GO:0009692	ethylene metabolic process	0.00132355	1.98161	16.1208	29	166
GO:0009693	ethylene biosynthetic process	0.00132355	1.98161	16.1208	29	166
GO:0043449	cellular alkene metabolic process	0.00145621	1.96715	16.2179	29	167
GO:1900673	olefin metabolic process	0.00145621	1.96715	16.2179	29	167
GO:1900674	olefin biosynthetic process	0.00145621	1.96715	16.2179	29	167
GO:0046488	phosphatidylinositol metabolic process	0.00145621	1.96715	16.2179	29	167
GO:0043450	alkene biosynthetic process	0.00145621	1.96715	16.2179	29	167
GO:0009648	photoperiodism	0.00152025	1.81344	21.5592	36	222
GO:0006661	phosphatidylinositol biosynthetic process	0.00154222	2.11783	12.6248	24	130
GO:0006561	proline biosynthetic process	0.00192401	6.21308	1.4567	6	15
GO:0031400	negative regulation of protein modification process	0.00197734	2.53299	7.28351	16	75
GO:0042325	regulation of phosphorylation	0.00200569	2.30596	9.32289	19	96
GO:0048573	photoperiodism, flowering	0.00207465	1.80918	20.3938	34	210
GO:0046907	intracellular transport	0.00212968	1.2413	199.277	237	2052
GO:0016042	lipid catabolic process	0.00223154	1.55564	38.9425	57	401
GO:0009408	response to heat	0.00233417	1.52771	42.3415	61	436
GO:0009743	response to carbohydrate stimulus	0.00248724	1.30146	121.198	151	1248
GO:0045859	regulation of protein kinase activity	0.00263767	2.37011	8.15753	17	84
GO:0043549	regulation of kinase activity	0.00263767	2.37011	8.15753	17	84
GO:0016054	organic acid catabolic process	0.00263945	1.43226	59.5306	81	613
GO:0046395	carboxylic acid catabolic process	0.00263945	1.43226	59.5306	81	613
GO:0071901	negative regulation of protein serine/threonine kinase activity	0.00288732	2.61401	6.21526	14	64
GO:0007030	Golgi organization	0.0029092	1.68065	25.5408	40	263
GO:0071900	regulation of protein serine/threonine kinase activity	0.00301328	2.41005	7.57485	16	78
GO:0051180	vitamin transport	0.00339264	27.9302	0.388454	3	4
GO:0044282	small molecule catabolic process	0.00342766	1.41584	60.1132	81	619
GO:0009068	aspartate family amino acid catabolic process	0.00370386	4.3499	2.1365	7	22
GO:0006816	calcium ion transport	0.00388515	1.77972	18.84	31	194
GO:0006505	GPI anchor metabolic process	0.00401404	5.08291	1.65093	6	17
GO:0010286	heat acclimation	0.00422225	1.93426	13.5959	24	140
GO:0048193	Golgi vesicle transport	0.00422706	1.4331	52.8297	72	544
GO:0016192	vesicle-mediated transport	0.00477867	1.32695	87.305	111	899
GO:0010417	glucuronoxylan biosynthetic process	0.00488408	4.07782	2.23361	7	23
GO:0051338	regulation of transferase activity	0.00492323	2.20495	8.6431	17	89
GO:0006631	fatty acid metabolic process	0.00514537	1.32484	86.6252	110	892
GO:0009853	photorespiration	0.00567017	1.58628	28.1629	42	290
GO:0009812	flavonoid metabolic process	0.00576637	1.51298	35.6406	51	367
GO:0006810	transport	0.00686482	1.1441	468.475	514	4824
GO:0009834	secondary cell wall biogenesis	0.00693874	2.11643	8.93444	17	92
GO:0042221	response to chemical stimulus	0.00756234	1.13622	528.297	575	5440
GO:0009404	toxin metabolic process	0.00759192	1.5377	30.2994	44	312
GO:0009407	toxin catabolic process	0.00759192	1.5377	30.2994	44	312
GO:0080170	hydrogen peroxide transmembrane transport	0.00786785	13.9644	0.485567	3	5
GO:0080171	lytic vacuole organization	0.00786785	13.9644	0.485567	3	5
GO:0007031	peroxisome organization	0.00787247	1.75293	16.6064	27	171
GO:0051641	cellular localization	0.00806904	1.18814	231.227	265	2381
GO:0071470	cellular response to osmotic stress	0.00834285	2.7428	4.27299	10	44
GO:0009813	flavonoid biosynthetic process	0.00867344	1.51603	31.3677	45	323
GO:0018208	peptidyl-proline modification	0.00884132	2.33257	6.31238	13	65
GO:0033365	protein localization to organelle	0.00913235	1.31299	78.4677	99	808
GO:0032258	CVT pathway	0.00942696	Inf	0.194227	2	2
GO:0006990	positive regulation of transcription from RNA polymerase II promoter involved in unfolded protein response	0.00942696	Inf	0.194227	2	2
GO:0030974	thiamine pyrophosphate transport	0.00942696	Inf	0.194227	2	2
GO:0045944	positive regulation of transcription from RNA polymerase II promoter	0.00942696	Inf	0.194227	2	2
GO:0015888	thiamine transport	0.00942696	Inf	0.194227	2	2
GO:0032269	negative regulation of cellular protein metabolic process	0.00957276	2.03471	9.22578	17	95

## Sheet: Table S1i
Table S1i. Significantly enriched gene ontology terms (biological process) uniquely identified in the DT genotype at the 4 h time point
Term ID	Description	Pvalue	OddsRatio	ExpCount	Count	Size
GO:0002376	immune system process	2.28006e-07	1.50485	154.585	215	1509
GO:0009627	systemic acquired resistance	5.42005e-07	1.73499	70.6848	112	690
GO:0045087	innate immune response	8.69137e-07	1.50291	138.501	193	1352
GO:0006955	immune response	1.36318e-06	1.4906	139.423	193	1361
GO:0010200	response to chitin	2.31138e-06	1.68611	70.3775	109	687
GO:0009814	defense response, incompatible interaction	2.84977e-06	1.61121	85.334	127	833
GO:0006612	protein targeting to membrane	3.92259e-06	1.69843	64.7432	101	632
GO:0010941	regulation of cell death	3.9483e-06	1.66687	70.3775	108	687
GO:0031347	regulation of defense response	4.77636e-06	1.57389	91.1731	133	890
GO:0009751	response to salicylic acid stimulus	5.27791e-06	1.63448	74.8849	113	731
GO:0012501	programmed cell death	6.02312e-06	1.61799	77.5484	116	757
GO:0043067	regulation of programmed cell death	8.57627e-06	1.6446	69.1482	105	675
GO:0002682	regulation of immune system process	8.6519e-06	1.63608	70.7872	107	691
GO:0080134	regulation of response to stress	9.19301e-06	1.54165	94.861	136	926
GO:0080135	regulation of cellular response to stress	9.96603e-06	1.66825	63.7188	98	622
GO:0010363	regulation of plant-type hypersensitive response	1.12011e-05	1.67199	62.2846	96	608
GO:0009626	plant-type hypersensitive response	1.2495e-05	1.63976	67.3042	102	657
GO:0034976	response to endoplasmic reticulum stress	1.31772e-05	1.68362	59.3138	92	579
GO:0016265	death	1.36873e-05	1.56477	83.8998	122	819
GO:0008219	cell death	1.36873e-05	1.56477	83.8998	122	819
GO:0034050	host programmed cell death induced by symbiont	1.42208e-05	1.6337	67.5091	102	659
GO:0002237	response to molecule of bacterial origin	1.50483e-05	2.60934	13.9321	31	136
GO:0050776	regulation of immune response	1.9599e-05	1.60682	70.4799	105	688
GO:0071446	cellular response to salicylic acid stimulus	2.48076e-05	1.67654	56.2405	87	549
GO:0045088	regulation of innate immune response	2.66639e-05	1.5964	70.1726	104	685
GO:0009607	response to biotic stimulus	2.70879e-05	1.33419	218.303	274	2131
GO:0009620	response to fungus	4.67209e-05	1.53136	81.1339	116	792
GO:0051707	response to other organism	5.02653e-05	1.32224	216.562	270	2114
GO:0009862	systemic acquired resistance, salicylic acid mediated signaling pathway	5.6247e-05	1.77512	39.9523	65	390
GO:0009863	salicylic acid mediated signaling pathway	5.84426e-05	1.6401	55.9332	85	546
GO:0007243	intracellular protein kinase cascade	6.31353e-05	1.84445	33.9082	57	331
GO:0000165	MAPK cascade	9.24679e-05	1.82476	33.6009	56	328
GO:0008380	RNA splicing	0.000101672	1.74154	39.9523	64	390
GO:0033554	cellular response to stress	0.000164695	1.29223	222.196	272	2169
GO:0050832	defense response to fungus	0.000170818	1.59415	55.2161	82	539
GO:0009086	methionine biosynthetic process	0.000196264	2.2855	14.4443	29	141
GO:0006952	defense response	0.000248302	1.27332	239.201	289	2335
GO:0006555	methionine metabolic process	0.00051753	2.13225	15.2638	29	149
GO:0031348	negative regulation of defense response	0.00051995	1.59877	45.5866	68	445
GO:0045184	establishment of protein localization	0.00057143	1.29727	171.692	212	1676
GO:0015031	protein transport	0.00057143	1.29727	171.692	212	1676
GO:0033036	macromolecule localization	0.000605619	1.26361	218.508	263	2133
GO:0035556	intracellular signal transduction	0.000627636	1.45069	74.4751	102	727
GO:0071395	cellular response to jasmonic acid stimulus	0.00070379	1.56672	47.7378	70	466
GO:0009867	jasmonic acid mediated signaling pathway	0.00070379	1.56672	47.7378	70	466
GO:0006886	intracellular protein transport	0.000881956	1.29548	159.502	197	1557
GO:0050691	regulation of defense response to virus by host	0.00107375	Inf	0.307325	3	3
GO:0008104	protein localization	0.00113768	1.27122	180.4	219	1761
GO:0009743	response to carbohydrate stimulus	0.00114106	1.32111	127.847	161	1248
GO:0034613	cellular protein localization	0.00114464	1.2846	163.087	200	1592
GO:0009963	positive regulation of flavonoid biosynthetic process	0.00117552	1.95345	17.5175	31	171
GO:0006605	protein targeting	0.00120643	1.30157	143.316	178	1399
GO:1900378	positive regulation of secondary metabolite biosynthetic process	0.00142744	1.92573	17.7224	31	173
GO:0070727	cellular macromolecule localization	0.0015617	1.27147	167.8	204	1638
GO:0009067	aspartate family amino acid biosynthetic process	0.00162026	1.93124	17.1078	30	167
GO:0000394	RNA splicing, via endonucleolytic cleavage and ligation	0.00175844	1.8168	21.0006	35	205
GO:0051716	cellular response to stimulus	0.00194237	1.17247	444.392	497	4338
GO:0048583	regulation of response to stimulus	0.00195475	1.31058	121.393	152	1185
GO:0030968	endoplasmic reticulum unfolded protein response	0.00213814	1.63124	31.5521	48	308
GO:2000762	regulation of phenylpropanoid metabolic process	0.00228409	1.73777	23.664	38	231
GO:0006986	response to unfolded protein	0.00244204	1.61862	31.7569	48	310
GO:0035967	cellular response to topologically incorrect protein	0.00244204	1.61862	31.7569	48	310
GO:0034620	cellular response to unfolded protein	0.00244204	1.61862	31.7569	48	310
GO:0006984	ER-nucleus signaling pathway	0.00245222	1.6095	32.5765	49	318
GO:0010033	response to organic substance	0.00249256	1.16985	428.514	479	4183
GO:0009962	regulation of flavonoid biosynthetic process	0.00270206	1.79667	19.9761	33	195
GO:0009697	salicylic acid biosynthetic process	0.00297237	1.59149	32.8838	49	321
GO:0000103	sulfate assimilation	0.00344792	3.90457	2.66349	8	26
GO:0006810	transport	0.00359716	1.15386	494.179	545	4824
GO:0009753	response to jasmonic acid stimulus	0.00384731	1.3563	78.7777	102	769
GO:0050688	regulation of defense response to virus	0.0039654	26.3193	0.409767	3	4
GO:0002697	regulation of immune effector process	0.0039654	26.3193	0.409767	3	4
GO:0006353	DNA-dependent transcription, termination	0.0039654	26.3193	0.409767	3	4
GO:0043455	regulation of secondary metabolic process	0.00424071	1.64168	26.1226	40	255
GO:1900376	regulation of secondary metabolite biosynthetic process	0.00484673	1.70341	21.5128	34	210
GO:0010411	xyloglucan metabolic process	0.00499842	4.09858	2.25372	7	22
GO:0006950	response to stress	0.00517442	1.13814	587.708	639	5737
GO:0007165	signal transduction	0.00527241	1.18386	280.076	319	2734
GO:0042538	hyperosmotic salinity response	0.00558216	1.5811	28.991	43	283
GO:0051179	localization	0.00563263	1.14087	533.824	583	5211
GO:0009696	salicylic acid metabolic process	0.00573016	1.52244	34.8302	50	340
GO:0050896	response to stimulus	0.00642969	1.11982	970.431	1026	9473
GO:0000375	RNA splicing, via transesterification reactions	0.00678924	1.80317	15.6736	26	153
GO:0000377	RNA splicing, via transesterification reactions with bulged adenosine as nucleophile	0.00678924	1.80317	15.6736	26	153
GO:0010383	cell wall polysaccharide metabolic process	0.00738925	1.48588	36.9815	52	361
GO:0051234	establishment of localization	0.00803435	1.13613	505.14	551	4931
GO:0007154	cell communication	0.00814395	1.15859	339.492	379	3314
GO:2000377	regulation of reactive oxygen species metabolic process	0.00854827	1.53573	29.7081	43	290

[truncated: 8 more sheets: Table S1j, Table S1k, Table S1l, Table S1m, Table S1n, Table S1o, Table S1p, Table S1q]
