# Supplementary material for: Drought-Tolerant Brassica rapa Shows Rapid Expression of Gene Networks for General Stress Responses and Programmed Cell Death Under Simulated Drought Stress
Source: Plant Mol Biol Report. 2017 May 22;35(4):416–30. doi: 10.1007/s11105-017-1032-4 (PMC5504209; doi:10.1007/s11105-017-1032-4)
Supplement: Supplementary file 3 — (XLSX 27 kb) [file 11105_2017_1032_MOESM3_ESM.xlsx]

## Sheet: Figure Legend
Table S2. Significantly enriched pathways (p<0.05) in up-regulated genes. Pathway annotation for the Brassica rapa genes were downloaded from the MapMan Store (http://mapman.gabipd.org/web/guest/mapmanstore). Enrichment analysis was done applying a Fisher's exact test with the B. rapa transcriptome as background set. 'Number of genes' is the number of genes in the resulting list annotated with th…
a. Significantly enriched pathways (p<0.05) in up-regulated genes commonly identified in the DS and DT accessions at the 4 h time point.
b. Significantly enriched pathways (p<0.05) in up-regulated genes commonly identified in the DS and DT accessions at the 8 h time point.
c. Significantly enriched pathways (p<0.05) in up-regulated genes commonly identified in the DS and DT accessions at the 12 h time point.
d. Significantly enriched pathways (p<0.05) in up-regulated genes uniquely identified in the DS accession at the 4 h time point.
e. Significantly enriched pathways (p<0.05) in up-regulated genes uniquely identified in the DS accession at the 8 h time point.
f. Significantly enriched pathways (p<0.05) in up-regulated genes uniquely identified in the DS accession at the 12 h time point.
g. Significantly enriched pathways (p<0.05) in up-regulated genes uniquely identified in the DT accession at the 4 h time point.
h. Significantly enriched pathways (p<0.05) in up-regulated genes uniquely identified in the DT accession at the 8 h time point.
i. Significantly enriched pathways (p<0.05) in up-regulated genes uniquely identified in the DT accession at the 12 h time point.

## Sheet: Table S2a
Table S2a: Significantly enriched pathways (p<0.05) in up-regulated genes commonly identified in the DS and DT accessions at the 4 h time point.
NAME	number of genes	p-value
S-assimilation.APR	4	1.10894e-05
RNA.regulation of transcription.bHLH,Basic Helix-Loop-Helix family	10	0.0114002
signalling.phosphorelay	2	0.0141607
protein.degradation.ubiquitin.E3.SCF.FBOX	6	0.0161068
misc.acyl transferases	2	0.0165652
RNA.regulation of transcription.C2C2(Zn) GATA transcription factor family	4	0.0201496
metal handling.binding, chelation and storage	4	0.0278125
lipid metabolism.FA synthesis and FA elongation.fatty acid elongase	1	0.0305816
amino acid metabolism.synthesis.serine-glycine-cysteine group.glycine.sarcosine oxidase	1	0.0305816
protein.synthesis.ribosomal protein.prokaryotic.chloroplast.50S subunit.L14	1	0.0305816
lipid metabolism.FA synthesis and FA elongation.acyl-CoA binding protein	2	0.0375801
protein.aa activation.pseudouridylate synthase	2	0.0375801
amino acid metabolism.degradation.aromatic aa.tryptophan	2	0.0411183
lipid metabolism.FA synthesis and FA elongation.Acetyl CoA Carboxylation.heteromeric Complex.alpha Carboxyltransferase	1	0.0455194
amino acid metabolism.degradation.branched chain group.valine	1	0.0455194
major CHO metabolism.degradation.sucrose.misc	1	0.0455194
protein.synthesis.ribosomal protein.prokaryotic.chloroplast.50S subunit.L4	1	0.0455194
protein.synthesis.ribosomal protein.prokaryotic.mitochondrion.30S subunit.S10	1	0.0455194
protein.synthesis.ribosomal protein.prokaryotic.mitochondrion.30S subunit.S31	1	0.0455194
protein.postranslational modification.kinase	1	0.0455194
minor CHO metabolism.sugar alcohols	1	0.0455194

## Sheet: Table S2b
Table S2b. Significantly enriched pathways (p<0.05) in up-regulated genes commonly identified in the DS and DT accessions at the 8 h time point.
NAME	number of genes	p-value
cell wall.cell wall proteins.AGPs.AGP	6	0.00114748
protein.degradation.ubiquitin.E3.SCF.FBOX	19	0.00121909
redox.peroxiredoxin.BAS1	3	0.00169555
RNA.regulation of transcription.TCP transcription factor family	7	0.00186414
not assigned.no ontology	109	0.00325924
not assigned.no ontology.pentatricopeptide (PPR) repeat-containing protein	8	0.00372993
S-assimilation.ATPS	3	0.00384313
misc.acid and other phosphatases	11	0.00505232
N-metabolism.misc	3	0.0116791
signalling.phosphorelay	3	0.0116791
misc.cytochrome P450	5	0.0122211
RNA.regulation of transcription.bZIP transcription factor family	12	0.0131186
transport.sulphate	4	0.0137724
RNA.regulation of transcription.MYB domain transcription factor family	3	0.0158634
lipid metabolism.Phospholipid synthesis.phosphatidate cytidylyltransferase	3	0.0175604
protein.synthesis.ribosomal protein.prokaryotic.chloroplast.30S subunit.S10	2	0.019427
protein.synthesis.ribosomal protein.prokaryotic.chloroplast.50S subunit.L10	2	0.019427
protein.synthesis.ribosomal protein.prokaryotic.chloroplast.50S subunit.L11	2	0.019427
RNA.regulation of transcription.PWWP domain protein	3	0.021013
DNA.synthesis/chromatin structure.histone.core.H3	2	0.0265196
redox.thioredoxin	8	0.0312456
S-assimilation.APR	2	0.0344807
transport.metabolite transporters at the envelope membrane	5	0.0346548
PS.lightreaction.NADH DH	2	0.0432343
lipid metabolism.glyceral metabolism.Glycerol-3-phosphate dehydrogenase (NAD+)	2	0.0432343
RNA.regulation of transcription.CCAAT box binding factor family, HAP2	3	0.0433964
stress.abiotic	4	0.0462778

## Sheet: Table S2c
Table S2c. Significantly enriched pathways (p<0.05) in up-regulated genes commonly identified in the DS and DT accessions at the 12 h time point.
NAME	number of genes	p-value
S-assimilation.APR	3	0.00027145
minor CHO metabolism.myo-inositol.InsP Synthases	2	0.00456043
nucleotide metabolism.salvage.nucleoside kinases.uridine kinase	2	0.00601955
RNA.regulation of transcription.PHOR1	3	0.00693164
cell wall.precursor synthesis.MUR4	2	0.00766187
hormone metabolism.jasmonate.induced-regulated-responsive-activated	2	0.00766187
protein.degradation.autophagy	3	0.0196671
nucleotide metabolism.degradation	3	0.0210706
misc.myrosinases-lectin-jacalin	6	0.0222834
transport.unspecified cations	4	0.0238882
stress.biotic.PR-proteins.proteinase inhibitors.trypsin inhibitor	3	0.0256013
metal handling	2	0.026717
protein.synthesis.ribosomal protein.eukaryotic.60S subunit.L34	2	0.0297591
lipid metabolism.Phospholipid synthesis.choline monooxygenase	1	0.0299764
tetrapyrrole synthesis.sirohydrochlorin ferrochelatase	1	0.0299764
mitochondrial electron transport / ATP synthesis.uncoupling protein	1	0.0299764
RNA.regulation of transcription.Alfin-like	2	0.0329313
protein.degradation.ubiquitin.E3.RING	19	0.0345524
protein.postranslational modification	24	0.0357704
hormone metabolism.abscisic acid.signal transduction	2	0.0396477
RNA.regulation of transcription.PHD finger transcription factor	2	0.0396477
cell wall.precursor synthesis.KDO pathway.KDO-8-Phosphate Synthase	1	0.0446254
secondary metabolism.isoprenoids.mevalonate pathway.mevalonate diphosphate decarboxylase	1	0.0446254
protein.synthesis.ribosomal protein.prokaryotic.unknown organellar.50S subunit.L18/L5	1	0.0446254
protein.synthesis.ribosomal protein.prokaryotic.unknown organellar.50S subunit.L7/L12	1	0.0446254
transport.sulphate	2	0.0468306

## Sheet: Table S2d
Table S2d. Significantly enriched pathways (p<0.05) in up-regulated genes uniquely identified in the DS accession at the 4 h time point.
NAME	number of genes	p-value
protein.degradation.ubiquitin.E3.RING	81	0.000254548
misc.cytochrome P450	10	0.00139462
protein.degradation.ubiquitin.E3.SCF.FBOX	43	0.00342977
PS.photorespiration.glycolate oxydase	5	0.00617234
signalling.receptor kinases.misc	1	0.00707845
RNA.regulation of transcription.Nucleosome/chromatin assembly factor group	6	0.00965712
RNA.regulation of transcription.Methyl binding domain proteins	5	0.00969336
misc.GCN5-related N-acetyltransferase	7	0.0102392
protein.synthesis.ribosomal protein.eukaryotic.60S subunit.P1	3	0.0170032
metal handling.binding, chelation and storage	11	0.0197246
N-metabolism.ammonia metabolism.unspecified	2	0.0230726
polyamine metabolism.synthesis.agmatine deiminase	2	0.0230726
micro RNA, natural antisense etc	2	0.0230726
Biodegradation of Xenobiotics	5	0.0278674
protein.targeting.secretory pathway.golgi	5	0.0278674
RNA.regulation of transcription.bZIP transcription factor family	17	0.028433
DNA.synthesis/chromatin structure.histone	10	0.0308435
not assigned.no ontology.pentatricopeptide (PPR) repeat-containing protein	50	0.0322422
amino acid metabolism.synthesis.branched chain group.isoleucine specific.threonine ammonia-lyase	2	0.0368111
C1-metabolism.GTP cyclohydrolase I	2	0.0368111
protein.degradation.autophagy	6	0.047343
N-metabolism.misc	3	0.0476821

## Sheet: Table S2e
Table S2e. Significantly enriched pathways (p<0.05) in up-regulated genes uniquely identified in the DS accession at the 8 h time point.
NAME	number of genes	p-value
not assigned.unknown	758	6.12091e-06
protein.degradation.ubiquitin.E3.SCF.FBOX	39	1.70972e-05
RNA.regulation of transcription.unclassified	62	0.000438747
RNA.regulation of transcription.bZIP transcription factor family	23	0.000928723
RNA.regulation of transcription.General Transcription	12	0.00209134
RNA.regulation of transcription.bHLH,Basic Helix-Loop-Helix family	36	0.00330956
protein.synthesis.ribosomal protein.eukaryotic.60S subunit.L35	4	0.00391114
RNA.regulation of transcription.Histone acetyltransferases	8	0.00412162
stress.biotic	7	0.00583415
RNA.regulation of transcription.G2-like transcription factor family, GARP	14	0.00749353
protein.targeting.secretory pathway.unspecified	24	0.0077163
misc.invertase/pectin methylesterase inhibitor family protein	1	0.00996674
DNA.synthesis/chromatin structure	37	0.0102092
development.unspecified	94	0.0117431
RNA.processing	26	0.0119367
development.squamosa promoter binding like (SPL)	7	0.0128756
protein.targeting.secretory pathway.golgi	6	0.0130086
misc.oxidases - copper, flavone etc	3	0.0137147
protein.targeting.unknown	4	0.0190368
cell wall.precursor synthesis.KDO pathway.KDO-8-Phosphate Synthase	2	0.0279933
polyamine metabolism.synthesis.agmatine deiminase	2	0.0279933
protein.synthesis.ribosomal protein.prokaryotic.unknown organellar.30S subunit.S18	2	0.0279933
protein.postranslational modification.kinase	2	0.0279933
RNA.regulation of transcription.ARF, Auxin Response Factor family	7	0.0286473
misc.plastocyanin-like	1	0.0303897
stress.abiotic.touch/wounding	5	0.035162
cell wall.precursor synthesis.UGE	3	0.0393668
protein.synthesis.ribosomal protein.eukaryotic.40S subunit.S15A	3	0.0393668
tetrapyrrole synthesis.ALA dehydratase	2	0.0444518
protein.synthesis.ribosomal protein.eukaryotic.40S subunit.S29	2	0.0444518
transport.Major Intrinsic Proteins.PIP	5	0.0466995
metal handling.binding, chelation and storage	11	0.0471782
misc.gluco-, galacto- and mannosidases	2	0.0476236

## Sheet: Table S2f
Table S2f. Significantly enriched pathways (p<0.05) in up-regulated genes uniquely identified in the DS accession at the 12 h time point.
NAME	number of genes	p-value
not assigned.unknown	896	0.000101793
not assigned.no ontology	237	0.000119217
protein.degradation.ubiquitin.E3.SCF.FBOX	54	0.000712102
protein.degradation.ubiquitin.E3.RING	94	0.00133861
protein.degradation.ubiquitin.E2	18	0.00444044
RNA.regulation of transcription.unclassified	62	0.00729034
stress.biotic.PR-proteins	11	0.00792001
RNA.regulation of transcription.PHOR1	7	0.00876821
mitochondrial electron transport / ATP synthesis.cytochrome c oxidase	8	0.00994343
RNA.regulation of transcription.SNF7	7	0.0105488
RNA.regulation of transcription.CCAAT box binding factor family, HAP2	6	0.0105625
transport.metabolite transporters at the mitochondrial membrane	20	0.0108217
not assigned.no ontology.BSD domain-containing protein	4	0.012492
stress.biotic.PR-proteins.proteinase inhibitors.trypsin inhibitor	9	0.0138046
cell wall.modification	19	0.0155169
RNA.regulation of transcription.MYB-related transcription factor family	16	0.0187697
minor CHO metabolism.trehalose.TPP	5	0.019189
amino acid metabolism.synthesis.glutamate family.proline.delta 1-pyrroline-5-carboxylate synthetase	3	0.0217463
TCA / org transformation.carbonic anhydrases	6	0.0224005
nucleotide metabolism.salvage.NUDIX hydrolases	8	0.0265349
cell.vesicle transport	36	0.0268272
cell.cycle.peptidylprolyl isomerase	10	0.0277958
S-assimilation.ATPS	3	0.0306831
redox.ascorbate and glutathione.glutathione	6	0.0307593
RNA.regulation of transcription.B3 transcription factor family	2	0.0348369
transport.metabolite transporters at the envelope membrane	9	0.0350173
stress.abiotic	7	0.0351101
protein.synthesis.ribosomal protein.prokaryotic.unknown organellar.30S subunit.S18	2	0.0351581
transport.H+ transporting pyrophosphatase	2	0.0351581
lipid metabolism.Phospholipid synthesis.phosphatidate cytidylyltransferase	4	0.0354229
lipid metabolism.FA synthesis and FA elongation.ACP thioesterase	3	0.0412432
hormone metabolism.gibberelin.signal transduction	3	0.0412432
RNA.regulation of transcription.Chromatin Remodeling Factors	1	0.0437749
misc.myrosinases-lectin-jacalin	5	0.0440396
transport.potassium	11	0.0480114
RNA.regulation of transcription.HB,Homeobox transcription factor family	24	0.0495508

## Sheet: Table S2g
Table S2g. Significantly enriched pathways (p<0.05) in up-regulated genes uniquely identified in the DT accession at the 4 h time point.
NAME	number of genes	p-value
protein.degradation.ubiquitin.E3.SCF.FBOX	50	9.05451e-06
stress.biotic	47	1.94091e-05
protein.targeting.secretory pathway.unspecified	32	0.000915887
RNA.regulation of transcription.unclassified	66	0.00751841
cell.organisation	73	0.0126202
not assigned.no ontology.BSD domain-containing protein	4	0.0157045
RNA.regulation of transcription.Trihelix, Triple-Helix transcription factor family	11	0.0174251
RNA.regulation of transcription.WRKY domain transcription factor family	24	0.0205051
cell.cycle	22	0.0209448
signalling.calcium	49	0.0219656
hormone metabolism.brassinosteroid.signal transduction.BZR	5	0.0248991
DNA.synthesis/chromatin structure.histone.core.H3	3	0.0259779
protein.degradation.ubiquitin.E3.SCF.RBX	3	0.0259779
transport.amino acids	19	0.0274364
cell wall.modification	19	0.0291487
not assigned.no ontology	225	0.0321937
transport.misc	32	0.0345592
S-assimilation.ATPS	3	0.0364988
major CHO metabolism.synthesis.sucrose.SPP	3	0.0364988
amino acid metabolism.synthesis.serine-glycine-cysteine group.cysteine.SAT	3	0.0488556
hormone metabolism.jasmonate.induced-regulated-responsive-activated	3	0.0488556

## Sheet: Table S2h
Table S2h. Significantly enriched pathways (p<0.05) in up-regulated genes uniquely identified in the DT accession at the 8 h time point.
NAME	number of genes	p-value
protein.degradation.ubiquitin.E3.SCF.FBOX	67	4.26501e-10
PS.lightreaction.photosystem II.LHC-II	23	1.22383e-07
not assigned.unknown	1449	6.79318e-07
not assigned.no ontology.pentatricopeptide (PPR) repeat-containing protein	34	1.37612e-06
protein.degradation.ubiquitin.E2	32	6.26131e-05
PS.lightreaction.photosystem II.PSII polypeptide subunits	20	0.000284793
misc.glutathione S transferases	27	0.000330466
protein.degradation.ubiquitin.E3.RING	145	0.000843848
PS.lightreaction.photosystem I.PSI polypeptide subunits	12	0.00169389
RNA.regulation of transcription.WRKY domain transcription factor family	37	0.00379047
glycolysis.plastid branch.phosphofructokinase (PFK)	7	0.0043082
RNA.regulation of transcription.MYB domain transcription factor family	21	0.00444851
transport.metabolite transporters at the envelope membrane	15	0.00473692
not assigned.no ontology	345	0.00479451
protein.degradation.autophagy	13	0.00662391
signalling.misc	11	0.00681931
PS.lightreaction.other electron carrier (ox/red).ferredoxin oxireductase	4	0.0112491
cell.vesicle transport	57	0.0117096
RNA.regulation of transcription.General Transcription	1	0.011941
signalling.calcium	72	0.0130936
hormone metabolism.brassinosteroid.signal transduction.BZR	7	0.014719
nucleotide metabolism.salvage.NUDIX hydrolases	12	0.0170727
DNA.synthesis/chromatin structure.histone	18	0.0197198
cell wall.pectin*esterases.PME	7	0.0258002
mitochondrial electron transport / ATP synthesis.cytochrome c oxidase	10	0.0275101
cell.cycle.peptidylprolyl isomerase	14	0.0348296
misc.cytochrome P450	36	0.0394479
protein.synthesis.elongation	3	0.0422498
PS.lightreaction.ATP synthase.gamma chain	3	0.0463048
amino acid metabolism	3	0.0463048
amino acid metabolism.degradation.serine-glycine-cysteine group.cysteine	3	0.0463048
minor CHO metabolism.myo-inositol.InsP-Kinases	3	0.0463048
signalling.receptor kinases.Catharanthus roseus-like RLK1	3	0.0463048

## Sheet: Table S2i
Table S2i. Significantly enriched pathways (p<0.05) in up-regulated genes uniquely identified in the DT accession at the 12 h time point.
NAME	number of genes	p-value
protein.postranslational modification	95	1.60744e-05
not assigned.no ontology.pentatricopeptide (PPR) repeat-containing protein	58	2.23454e-05
RNA.RNA binding	37	5.83308e-05
not assigned.unknown	595	0.00106266
protein.postranslational modification.kinase.receptor like cytoplasmatic kinase VII	47	0.00230332
misc.acid and other phosphatases	15	0.00393333
signalling.receptor kinases.DUF 26	30	0.00666546
cell wall.degradation.pectate lyases and polygalacturonases	2	0.00969415
transport.phosphate	10	0.0100045
RNA.regulation of transcription	6	0.0101873
lipid metabolism.Phospholipid synthesis.choline-phosphate cytidylyltransferase	3	0.0110935
secondary metabolism.isoprenoids.carotenoids.lycopene epsilon cyclase	3	0.0110935
RNA.regulation of transcription.MYB-related transcription factor family	12	0.0145866
lipid metabolism.glycolipid synthesis.sulfolipid synthase	2	0.0170785
protein.postranslational modification.kinase	2	0.0170785
RNA.regulation of transcription.unclassified	41	0.027497
major CHO metabolism.degradation.sucrose.hexokinase	3	0.0319936
protein.aa activation.bifunctional aminoacyl-tRNA synthetase	3	0.0390771
protein.degradation.ubiquitin.E3.SCF.FBOX	41	0.0425985
misc.invertase/pectin methylesterase inhibitor family protein	1	0.0449702
amino acid metabolism.degradation.branched chain group.shared	3	0.046883
RNA.regulation of transcription.CCAAT box binding factor family, HAP3	4	0.0469273
not assigned.no ontology.armadillo/beta-catenin repeat family protein	5	0.0470468
